# Supplementary material for: Transcriptional changes in dendritic cells underlying allergen specific induced tolerance in a mouse model
Source: Sci Rep. 2022 Feb 18;12:2797. doi: 10.1038/s41598-022-06186-8 (PMC8857182; doi:10.1038/s41598-022-06186-8)
Supplement: Supplementary file 2 — Supplementary Information 2. [file 41598_2022_6186_MOESM2_ESM.csv]

	Description	p.adjust	meanlog2FC	geneIDup	geneIDdown
GO:0001819	positive regulation of cytokine production	9.43576369250294e-14	-1.52779914133647	Mapk11, Tlr1, Tlr6, Il12a	Nr4a3, Cd83, Il12b, Cd274, Cebpb, Ptger4, Tigit, Ccr7, Ccr5, Thbs1, Ccl5, Tyrobp, Clu, Flt3, Aif1, Klre1, Ccl3, Cadm1, Ptpn22, Cd209d, Klrk1, Ccl4, Cd28, Fcer1g, Sulf2, Il12rb2, Crtam, Anxa1, Rab7b, Adam8, Cd14, Ccr2, Camp, Zbtb20, Ptgs2
GO:1902105	regulation of leukocyte differentiation	2.60869117098345e-13	-1.48027482228865	Il12a	Trib1, Cd83, Il12b, Cebpb, Fos, Ctla2a, Myc, Ccr7, Ccl5, Id2, Dusp10, Tyrobp, Fgl2, Prdm1, Flt3, Tmem176a, Jun, Tjp2, Tmem176b, Ccl3, Pik3r6, Cd28, Ctla4, Hlx, Il15ra, Crtam, Anxa1, Adam8, Loxl3, Ccr2, Shb
GO:0030098	lymphocyte differentiation	3.73921362173594e-13	-1.2850888248698	Hhex, Cd79b, Il12a	Tnfaip3, Runx2, Irf2bp2, Cd83, Il12b, Ptger4, Dnajb9, Ctsl, Ctla2a, Ccr7, Eomes, Id2, Dusp10, Fgl2, Prdm1, Kit, Flt3, Ahr, Ptpn22, Ccr9, Pik3r6, Cd28, Fcer1g, Ctla4, Hlx, Il15ra, Crtam, Anxa1, Adam8, Loxl3, Lgals1, Ccr2, Shb
GO:0002683	negative regulation of immune system process	3.75052266072729e-13	-1.59521708742781		Tnfaip3, Trib1, Il12b, Cd274, Adora2a, Cebpb, Ptger4, Tigit, Dusp1, Grn, Myc, Thbs1, Serpinb9, Id2, Dusp10, Gpr171, Tyrobp, Fgl2, Samsn1, Sla2, Prdm1, Flt3, Tmem176a, Tjp2, Tmem176b, Klre1, Ptpn22, Prnp, Fcer1g, Ctla4, Hlx, Cd300lf, Crtam, Anxa1, Loxl3, Pdcd1lg2, Ccr2, Tnfrsf4
GO:0007159	leukocyte cell-cell adhesion	2.07053349352566e-12	-1.47905209280963	Il12a	Nr4a3, Cd83, Il12b, Cd274, Adora2a, Cebpb, Tigit, Ccr7, Ccl5, Dusp10, Fgl2, Klf4, Aif1, F11r, Ptpn22, Prnp, Pik3r6, Cd28, Ctla4, Hlx, Crtam, Cd177, Anxa1, Adam8, Loxl3, Lgals1, Pdcd1lg2, Ccr2, Shb, Itga5, Icos
GO:0022407	regulation of cell-cell adhesion	3.70245510083863e-12	-1.57569224166897	Il12a	Tnfaip3, Nr4a3, Cd83, Il12b, Cd274, Adora2a, Cebpb, Tigit, Ccr7, Ccr5, Plaur, Ccl5, Dusp10, Fgl2, Klf4, Cdh1, Aif1, F11r, Ptpn22, Prnp, Pik3r6, Cd28, Vegfa, Ctla4, Hlx, Crtam, Anxa1, Adam8, Loxl3, Lgals1, Pdcd1lg2, Ccr2, Shb, Icos
GO:0050863	regulation of T cell activation	9.62338918173565e-12	-1.4267143904911	Il12a	Cd83, Il12b, Cd274, Adora2a, Cebpb, Tigit, Ctla2a, Ccr7, Ccl5, Dusp10, Fgl2, Prdm1, Cd209a, Aif1, Ptpn22, Prnp, Pik3r6, Cd28, Ctla4, Hlx, Crtam, Anxa1, Adam8, Loxl3, Lgals1, Pdcd1lg2, Ccr2, Shb, Icos
GO:0050867	positive regulation of cell activation	4.256871514595e-11	-1.51678487985155	Tlr6, Il12a	Nr4a3, Cd83, Il12b, Cd274, Ccr7, Thbs1, Ccl5, Dusp10, Tyrobp, Irs2, Prdm1, Aif1, F11r, Havcr1, Ptpn22, Klrk1, Pik3r6, Cd28, Fcer1g, Hlx, Igha, Il15ra, Ighg2b, Cdkn1a, Cd177, Anxa1, Adam8, Ighe, Lgals1, Pdcd1lg2, Ccr2, Tnfrsf4, Shb, Icos
GO:0002695	negative regulation of leukocyte activation	2.41700103487305e-10	-1.46098998930185		Tnfaip3, Cd274, Adora2a, Cebpb, Tigit, Grn, Id2, Tyrobp, Fgl2, Samsn1, Prdm1, Flt3, Ptpn22, Prnp, Ctla4, Hlx, Cd300lf, Crtam, Anxa1, Loxl3, Pdcd1lg2, Ccr2
GO:0001818	negative regulation of cytokine production	2.74659038830296e-09	-1.56377042670926	Tlr6, Il12a	Tnfaip3, Cd83, Il12b, Cd274, Ptger4, Tigit, Ccr7, Thbs1, Tyrobp, Klf4, Ptprs, Flt3, Epha2, Ptpn22, Errfi1, Prnp, Il1r2, Laptm4b, Tnfrsf9, Anxa1, Pdcd1lg2, Tnfrsf4
GO:0070661	leukocyte proliferation	4.63646248612886e-09	-1.3350672677905	Hhex, Il12a	Il12b, Cd274, Cebpb, Ccr7, Ccl5, Tyrobp, Irs2, Prdm1, Clu, Flt3, Ahr, Cd209a, Aif1, Ptpn22, Prnp, Cd28, Ctla4, Cxcr4, Cdkn1a, Crtam, Anxa1, Pdcd1lg2, Ccr2, Tnfrsf4, Shb
GO:0070663	regulation of leukocyte proliferation	6.29369404770781e-09	-1.31462120334174	Hhex, Il12a	Il12b, Cd274, Cebpb, Ccr7, Ccl5, Tyrobp, Irs2, Prdm1, Ahr, Cd209a, Aif1, Ptpn22, Prnp, Cd28, Ctla4, Cdkn1a, Crtam, Anxa1, Pdcd1lg2, Ccr2, Tnfrsf4
GO:0046631	alpha-beta T cell activation	6.87318183780251e-09	-1.39877309357459	Il12a	Cd83, Il12b, Cd274, Adora2a, Cebpb, Ptger4, Ctsl, Ccr7, Eomes, Prdm1, Ptpn22, Cd28, Hlx, Crtam, Anxa1, Loxl3, Ccr2, Shb
GO:0002274	myeloid leukocyte activation	6.93024284777257e-09	-1.40665101603379	Tlr1, Tlr6	Nr4a3, Grn, Thbs1, Ifngr1, Ccl5, Plscr1, Tyrobp, Kit, Clu, Dnase1l3, Anxa3, Jun, Aif1, Havcr1, Klrk1, Fcer1g, Cd300lf, Cd177, Ccr2, Batf3
GO:0050670	regulation of lymphocyte proliferation	6.93024284777257e-09	-1.42866995741661	Il12a	Il12b, Cd274, Cebpb, Ccr7, Ccl5, Tyrobp, Irs2, Prdm1, Ahr, Cd209a, Aif1, Ptpn22, Prnp, Cd28, Ctla4, Cdkn1a, Crtam, Anxa1, Pdcd1lg2, Ccr2, Tnfrsf4
GO:0060326	cell chemotaxis	6.93024284777257e-09	-1.6542154873135	Il12a, Cxcr6	Nr4a1, Dusp1, Ccr7, Ccr5, Thbs1, Ccl5, Kit, Cxcl16, Ccrl2, Ccl22, Aif1, Ccl3, Epha2, Jaml, Ccr9, Ccl4, Fcer1g, Vegfa, Cxcr4, Dapk2, Anxa1, Adam8, Ccr2
GO:1901342	regulation of vasculature development	7.60365868693497e-09	-1.82791848232481	Hhex, Il12a	Il12b, Ptger4, Grn, Thbs1, Rhob, Ccl5, Spry2, Klf4, Cdh5, Kit, Plk2, Anxa3, Atp2b4, Epha2, Chil1, Pik3r6, Vegfa, Ngp, Cxcr4, Itgax, Anxa1, Ccr2, Camp, Itga5, Ptgs2
GO:0046651	lymphocyte proliferation	1.58524356140102e-08	-1.41779021923569	Il12a	Il12b, Cd274, Cebpb, Ccr7, Ccl5, Tyrobp, Irs2, Prdm1, Flt3, Ahr, Cd209a, Aif1, Ptpn22, Prnp, Cd28, Ctla4, Cxcr4, Cdkn1a, Crtam, Anxa1, Pdcd1lg2, Ccr2, Tnfrsf4, Shb
GO:0140375	immune receptor activity	2.01762879291803e-08	-1.50004998715166	Cxcr6	Il12b, Ccr7, Ccr5, Ifngr1, Ccrl2, Flt3, Il2rb, Ccr9, Klrk1, Fcer1g, Il1r2, Il12rb2, Cxcr4, Il15ra, Il3ra, Ccr2
GO:0019955	cytokine binding	3.4064192572048e-08	-1.52433246825219	Il12a, Cxcr6	Il12b, Ccr7, Ccr5, Thbs1, Ifngr1, Kit, Ccrl2, Il2rb, Ccr9, Il1r2, Il12rb2, Cxcr4, Tnfrsf9, Il3ra, Ccr2
GO:0071706	tumor necrosis factor superfamily cytokine production	3.83713528655189e-08	-1.85240176553869		Tnfaip3, Il12b, Cd274, Ptger4, Ccr7, Ccr5, Clu, Flt3, Ccl3, Ptpn22, Ccl4, Fcer1g, Ltf, Adam8, Cd14, Zbtb20
GO:2000106	regulation of leukocyte apoptotic process	3.847079351892e-08	-1.58745758186255		Nr4a3, Cd274, Myc, Ccr7, Ccr5, Serpinb9, Ccl5, Irs2, Fcer1g, Anxa1, Adam8, Slc7a11, Pik3cb, Bbc3, Tnfrsf4
GO:0032103	positive regulation of response to external stimulus	3.9901151740833e-08	-1.65607836455838	Tlr6, Il12a	Il12b, Cebpb, Ptger4, Grn, Ccr7, Ccr5, Thbs1, Ccl5, Plscr1, Aif1, Klre1, Alox5ap, Ccl3, Cadm1, Klrk1, Ccl4, Cd28, Fcer1g, Vegfa, Cxcr4, Ighg2b, Dapk2, Crtam, Adam8, Ccr2, Ptgs2
GO:0050727	regulation of inflammatory response	6.80193407190396e-08	-1.77709036998388	Tlr6	Tnfaip3, Il12b, Adora2a, Cebpb, Ptger4, Grn, Ctla2a, Ccr7, Ccr5, Per1, Ccl5, Dusp10, Cdh5, Socs3, Dnase1l3, Alox5ap, Ccl3, Cd28, Fcer1g, Il1r2, Ighg2b, Anxa1, Adam8, Ccr2, Ptgs2
GO:0050870	positive regulation of T cell activation	8.98185372195824e-08	-1.28399315341409	Il12a	Cd83, Il12b, Cd274, Ccr7, Ccl5, Dusp10, Aif1, Ptpn22, Pik3r6, Cd28, Hlx, Anxa1, Adam8, Lgals1, Pdcd1lg2, Ccr2, Shb, Icos
GO:0001906	cell killing	5.08275258789955e-07	-1.55691422581544	Il12a	Il12b, Ccr5, Serpinb9, Tyrobp, Dnase1l3, Ccl22, Klre1, Cadm1, Klrk1, Pik3r6, Ltf, Crtam, H2-M2, Serpinb9b, Camp, Prf1, Gzmb
GO:0050900	leukocyte migration	6.3161224546548e-07	-1.66101778689981	Il12a	Ptger4, Dusp1, Ccr7, Thbs1, Ccl5, Kit, Cxcl16, Ccl22, Aif1, Ccl3, F11r, Jaml, Cadm1, Ptpn22, Ccl4, Fcer1g, Vegfa, Dapk2, Crtam, Cd177, Anxa1, Adam8, Ccr2
GO:0002237	response to molecule of bacterial origin	6.3161224546548e-07	-1.36465808554754	Tlr1, Tlr6, Il12a, Cmpk2	Tnfaip3, Trib1, Litaf, Il12b, Cd274, Cebpb, Ptger4, Ccr7, Ccl5, Dusp10, Plscr1, Prdm1, Cxcl16, Havcr1, Ptpn22, Klrk1, Il12rb2, Ltf, Pdcd1lg2, Cd14, Ptgs2
GO:0071887	leukocyte apoptotic process	6.95341569570283e-07	-1.58745758186255		Nr4a3, Cd274, Myc, Ccr7, Ccr5, Serpinb9, Ccl5, Irs2, Fcer1g, Anxa1, Adam8, Slc7a11, Pik3cb, Bbc3, Tnfrsf4
GO:0001933	negative regulation of protein phosphorylation	8.39236882159942e-07	-1.66524107235544	Hhex	Dusp5, Tnfaip3, Atf3, Trib1, Rgs2, Ppp1r15a, Adora2a, Dusp1, Per1, Dusp10, Spry2, Klf4, Samsn1, Prr5l, Socs3, Jun, Ptpn22, Errfi1, Prnp, Rasip1, Pmepa1, Cdkn1a, Insm1, Shb, Spry1
GO:0002366	leukocyte activation involved in immune response	8.82128101671159e-07	-1.64255525799712		Tnfaip3, Nr4a3, Il12b, Ptger4, Grn, Ccr7, Eomes, Tyrobp, Fgl2, Kit, Dnase1l3, Anxa3, Cd28, Fcer1g, Hlx, Cd177, Anxa1, Loxl3, Lgals1, Ccr2, Shb
GO:0002831	regulation of response to biotic stimulus	1.16814065419479e-06	-1.48414316582365	Il12a	Tnfaip3, Trib1, Il12b, Cd274, Grn, Serpinb9, Ccl5, Dusp10, Plscr1, Fgl2, Prdm1, Klre1, Cadm1, Ptpn22, Klrk1, Pik3r6, Ltf, Lrp8, Crtam, Adam8
GO:0042326	negative regulation of phosphorylation	1.41899073178394e-06	-1.68025707968605	Hhex	Dusp5, Tnfaip3, Atf3, Trib1, Rgs2, Ppp1r15a, Adora2a, Dusp1, Per1, Dusp10, Spry2, Klf4, Samsn1, Irs2, Prr5l, Socs3, Jun, Ptpn22, Errfi1, Prnp, Rasip1, Pmepa1, Cdkn1a, Insm1, Shb, Spry1
GO:1901214	regulation of neuron death	4.31507896999568e-06	-1.52880342176922	Tlr6, Adnp	Nr4a2, Nr4a3, Pmaip1, Adora2a, Cebpb, Fos, Btg2, Grn, Ccl5, Tyrobp, Ncoa7, Chl1, Clu, Jun, Ccl3, Prnp, Vegfa, Adam8, Slc7a11, Ptprf, Bbc3
GO:0001909	leukocyte mediated cytotoxicity	4.53120185665995e-06	-1.37950544703447	Il12a	Il12b, Serpinb9, Tyrobp, Dnase1l3, Klre1, Cadm1, Klrk1, Pik3r6, Crtam, H2-M2, Serpinb9b, Prf1, Gzmb
GO:0048660	regulation of smooth muscle cell proliferation	5.04361521804559e-06	-1.96093563799285	Il12a	Tnfaip3, Nr4a3, Trib1, Il12b, Myc, Thbs1, Ccl5, Id2, Klf4, Jun, Aif1, Vegfa, Cdkn1a, Ptgs2
GO:2001233	regulation of apoptotic signaling pathway	5.312903370227e-06	-1.93961136297828		Tnfaip3, Nr4a2, Atf3, Pmaip1, Adora2a, Myc, Thbs1, Bcl2l14, Herpud1, Plaur, Plscr1, Itm2c, Siah2, Clu, Vegfa, Lmna, Maged1, Tnfsf12, Dapk2, Tmbim1, Bbc3, Tnfrsf4, Prr7, Ptgs2
GO:0002418	immune response to tumor cell	5.41870270690716e-06	-1.2478312244005	Il12a	Il12b, Cd274, Klre1, Klrk1, Crtam, Prf1
GO:0050868	negative regulation of T cell activation	5.41870270690716e-06	-1.52202556376729		Cd274, Adora2a, Cebpb, Tigit, Fgl2, Ptpn22, Prnp, Ctla4, Hlx, Crtam, Anxa1, Loxl3, Pdcd1lg2
GO:0032102	negative regulation of response to external stimulus	5.52413114423019e-06	-1.9653213102806		Tnfaip3, Trib1, Il12b, Adora2a, Ptger4, Dusp1, Anxa2, Grn, Ctla2a, Thbs1, Serpinb9, Dusp10, Fgl2, Ptprs, Prdm1, Cdh5, Socs3, Aif1, Klre1, Cacnb3, Il1r2, Ltf, Sema4c
GO:0070997	neuron death	5.76341767137721e-06	-1.55730061347672	Tlr6, Adnp	Nr4a2, Nr4a3, Pmaip1, Adora2a, Cebpb, Fos, Btg2, Grn, Ccr5, Ccl5, Tyrobp, Ncoa7, Chl1, Clu, Jun, Ccl3, Prnp, Vegfa, Adam8, Slc7a11, Ptprf, Bbc3
GO:0048659	smooth muscle cell proliferation	6.74233181549801e-06	-1.96093563799285	Il12a	Tnfaip3, Nr4a3, Trib1, Il12b, Myc, Thbs1, Ccl5, Id2, Klf4, Jun, Aif1, Vegfa, Cdkn1a, Ptgs2
GO:0031341	regulation of cell killing	7.26328212368221e-06	-1.40781945918066	Il12a	Il12b, Ccr5, Serpinb9, Tyrobp, Dnase1l3, Klre1, Cadm1, Klrk1, Pik3r6, Crtam, H2-M2, Prf1
GO:0150076	neuroinflammatory response	8.97587651610916e-06	-1.06116455495201	Tlr1, Tlr6	Adora2a, Grn, Ifngr1, Tyrobp, Clu, Jun, Aif1, Ptgs2
GO:0019221	cytokine-mediated signaling pathway	9.92367671760593e-06	-1.66052493325143		Il12b, Klf6, Ifngr1, Ccl5, Kit, Flt3, Il2rb, Ccl22, Tjp2, Ccl3, Ccl4, Fcer1g, Il1r2, Il12rb2, Cxcr4, Il15ra, Cd300lf, Ifitm6, Ptprf, Ifitm2, Il3ra, Ccr2
GO:0002347	response to tumor cell	1.08300092533098e-05	-1.2478312244005	Il12a	Il12b, Cd274, Klre1, Klrk1, Crtam, Prf1
GO:0002423	natural killer cell mediated immune response to tumor cell	1.08300092533098e-05	-1.24154970050506	Il12a	Il12b, Klre1, Klrk1, Crtam
GO:0002855	regulation of natural killer cell mediated immune response to tumor cell	1.08300092533098e-05	-1.24154970050506	Il12a	Il12b, Klre1, Klrk1, Crtam
GO:0051346	negative regulation of hydrolase activity	1.17388643442168e-05	-1.94114130317421	Sfi1	Rgs2, Ppp1r15a, Nr4a1, Adora2a, Serpinb6b, Thbs1, Serpinb9, Herpud1, Plaur, Spry2, Klf4, Siah2, Ahr, Sh3bp4, F11r, Vegfa, Ngp, Ltf, Anxa1, Serpinb9b, Ptgs2, Spry1
GO:0016493	C-C chemokine receptor activity	1.21231427442998e-05	-1.2148965105504	Cxcr6	Ccr7, Ccr5, Ccrl2, Ccr9, Cxcr4, Ccr2
GO:0001637	G protein-coupled chemoattractant receptor activity	1.21231427442998e-05	-1.2148965105504	Cxcr6	Ccr7, Ccr5, Ccrl2, Ccr9, Cxcr4, Ccr2
GO:0004950	chemokine receptor activity	1.21231427442998e-05	-1.2148965105504	Cxcr6	Ccr7, Ccr5, Ccrl2, Ccr9, Cxcr4, Ccr2
GO:0050673	epithelial cell proliferation	1.22220373318615e-05	-1.74313063761985	Il12a	Tnfaip3, Nr4a3, Il12b, Nr4a1, Cebpb, Ctsl, Grn, Myc, Thbs1, Ccl5, Id2, Dusp10, Kit, Aldh1a2, Cdh1, Jun, Epha2, Jaml, Errfi1, Vegfa, Sulf2, Maged1, Pik3cb
GO:0051222	positive regulation of protein transport	1.40427484022832e-05	-1.60318652950996		Pmaip1, Adora2a, Ptger4, Bag3, Irs2, Prr5l, Cdh1, Glrx, Cadm1, Ptpn22, Cd209d, Prnp, Cacnb3, Frmd4a, Crtam, Myom1, Asph, Cd14, Bbc3, Tnfrsf4, Ptgs2
GO:0007623	circadian rhythm	2.4218635813271e-05	-1.30527624233726	Kmt2a, Id3	Bhlhe40, Nfil3, Adora2a, Ptger4, Per1, Id2, Siah2, Sik1, Ahr, Maged1, Zfhx3, Gpr157, Prf1, Crem
GO:1904951	positive regulation of establishment of protein localization	2.6719147049871e-05	-1.60318652950996		Pmaip1, Adora2a, Ptger4, Bag3, Irs2, Prr5l, Cdh1, Glrx, Cadm1, Ptpn22, Cd209d, Prnp, Cacnb3, Frmd4a, Crtam, Myom1, Asph, Cd14, Bbc3, Tnfrsf4, Ptgs2
GO:0001774	microglial cell activation	3.48036334822021e-05	-0.751181817528161	Tlr1, Tlr6	Grn, Ifngr1, Tyrobp, Clu, Jun, Aif1
GO:0002269	leukocyte activation involved in inflammatory response	3.48036334822021e-05	-0.751181817528161	Tlr1, Tlr6	Grn, Ifngr1, Tyrobp, Clu, Jun, Aif1
GO:0001910	regulation of leukocyte mediated cytotoxicity	4.15749096873147e-05	-1.33674785791637	Il12a	Il12b, Serpinb9, Tyrobp, Dnase1l3, Klre1, Cadm1, Klrk1, Pik3r6, Crtam, H2-M2
GO:0002837	regulation of immune response to tumor cell	4.68011781903707e-05	-1.22502134354738	Il12a	Il12b, Cd274, Klre1, Klrk1, Crtam
GO:0008360	regulation of cell shape	5.18186084639809e-05	-1.74680965106543		Bambi, Rhob, Gas7, Kit, Ccl3, F11r, Fmnl2, Vegfa, Palm, Strip2, Rhoc, Anxa1, Rnd3
GO:0071216	cellular response to biotic stimulus	5.18186084639809e-05	-1.24986833365511	Tlr1, Tlr6, Il12a, Cmpk2	Tnfaip3, Trib1, Litaf, Il12b, Cd274, Cebpb, Ccl5, Plscr1, Prdm1, Cxcl16, Ptpn22, Klrk1, Ltf, Pdcd1lg2, Cd14
GO:0051090	regulation of DNA-binding transcription factor activity	5.20315107373807e-05	-1.46735483493748	Tlr6, Id3	Bhlhe40, Tnfaip3, Trib1, Eomes, Id2, Klf4, Hmgn3, Kit, Clu, Sik1, Anxa3, Ifrd1, Prnp, Vegfa, Ltf, Lrp8, Rab7b, Adam8, Trim13, Tnfrsf4
GO:0035259	glucocorticoid receptor binding	5.43057915958653e-05	-2.25413849563143		Nr4a2, Nr4a3, Nr4a1, Cebpb, Ets2, Flt3
GO:2000116	regulation of cysteine-type endopeptidase activity	5.50205997215417e-05	-2.00633415223084		Pmaip1, Nr4a1, Adora2a, Myc, Thbs1, Herpud1, Plaur, Klf4, Siah2, Cdh1, Vegfa, Ltf, Asph, Bbc3, Prr7, Ptgs2
GO:0042113	B cell activation	5.50603453744836e-05	-1.40466196388231	Hhex, Cd79b	Tnfaip3, Irf2bp2, Dnajb9, Id2, Tyrobp, Samsn1, Irs2, Prdm1, Kit, Flt3, Ahr, Cd28, Ctla4, Igha, Ighg2b, Cdkn1a, Ighe, Lgals1, Tnfrsf4, Shb
GO:0002526	acute inflammatory response	5.90806295863269e-05	-1.78387014679781		Ccr7, Ccr5, Serpinb9, Ccl5, Plscr1, Dnase1l3, Alox5ap, Fcer1g, Ighg2b, Adam8, Ptgs2
GO:0098742	cell-cell adhesion via plasma-membrane adhesion molecules	6.01437500733229e-05	-1.52643157253104		Tnfaip3, Klf4, Emb, Ptprs, Cdh5, Cdh1, Jaml, Cadm1, Palld, Crtam, Cd177, Ptprf, Lgals1, Pik3cb, Itga5
GO:0032922	circadian regulation of gene expression	6.01437500733229e-05	-0.987782032997857	Kmt2a, Id3	Bhlhe40, Per1, Id2, Ahr, Maged1, Zfhx3, Crem
GO:0010631	epithelial cell migration	6.07016896415422e-05	-1.98230764384629		Nr4a1, Grn, Thbs1, Rhob, Dusp10, Klf4, Cdh5, Kit, Plk2, Anxa3, Cd63, Jun, Atp2b4, Epha2, Vegfa, Anxa1, Adam8, Ptgs2
GO:0050777	negative regulation of immune response	6.26584553997516e-05	-1.60809800817694		Tnfaip3, Il12b, Grn, Serpinb9, Dusp10, Fgl2, Samsn1, Klre1, Ctla4, Hlx, Anxa1, Loxl3, Ccr2
GO:0090132	epithelium migration	6.49961593480096e-05	-1.98230764384629		Nr4a1, Grn, Thbs1, Rhob, Dusp10, Klf4, Cdh5, Kit, Plk2, Anxa3, Cd63, Jun, Atp2b4, Epha2, Vegfa, Anxa1, Adam8, Ptgs2
GO:0009611	response to wounding	6.6955616441746e-05	-1.44096005467601	Plec	Tnfaip3, Ptger4, Anxa2, Grn, Thbs1, Dusp10, Tyrobp, Klf4, Ptprs, Jun, F11r, Jaml, Havcr1, Fcer1g, Vegfa, Sulf2, Cxcr4, Cdkn1a, Anxa1, Slc7a11, Ptprf, Pik3cb, Ccr2
GO:2000117	negative regulation of cysteine-type endopeptidase activity	6.7161559777652e-05	-2.33189145478267		Nr4a1, Adora2a, Thbs1, Herpud1, Plaur, Klf4, Siah2, Vegfa, Ltf, Ptgs2
GO:0002819	regulation of adaptive immune response	7.08875564663397e-05	-1.35247398817188	Il12a	Tnfaip3, Il12b, Cd274, Ccr7, Dusp10, Samsn1, Cd28, Fcer1g, Hlx, Ighg2b, Anxa1, H2-M2, Loxl3, Ccr2
GO:0043523	regulation of neuron apoptotic process	7.13039688606637e-05	-1.66779382139271	Adnp	Nr4a2, Nr4a3, Pmaip1, Adora2a, Cebpb, Btg2, Grn, Tyrobp, Chl1, Jun, Ccl3, Prnp, Vegfa, Adam8, Ptprf, Bbc3
GO:0035924	cellular response to vascular endothelial growth factor stimulus	9.09391708834339e-05	-1.72943594837146	Il12a	Il12b, Nr4a1, Spry2, Cd63, Atp2b4, Vegfa, Anxa1
GO:0019835	cytolysis	0.000125545770680166	-1.48101259816565		Fgl2, Lyz1, Lyz2, Camp, Prf1, Gzmb
GO:0019932	second-messenger-mediated signaling	0.000125877138849393	-1.43336505288341	Cxcr6, Adnp	Rgs2, Adora2a, Ptger4, Ccr7, Ccr5, Thbs1, Atp1b1, Sla2, Ccrl2, Ahr, Atp2b4, Ccr9, Ccl4, Prnp, Vegfa, Gpr65, Cxcr4, Asph, Ccr2, Adcy6
GO:0009615	response to virus	0.00013642657654687	-0.821998685976921	Mapk11, Slfn8, Il12a, Ifit1bl1	Il12b, Ifngr1, Ccl5, Plscr1, Fgl2, Flt3, Ptpn22, Bst2, Itgax, Ifitm6, Ifitm2, Batf3, Prf1
GO:0051348	negative regulation of transferase activity	0.000159249376371488	-1.66527897756041	Hhex	Dusp5, Tnfaip3, Trib1, Rgs2, Adora2a, Dusp1, Dusp10, Spry2, Irs2, Ptpn22, Errfi1, Rasip1, Cdkn1a, Shb, Spry1
GO:0070371	ERK1 and ERK2 cascade	0.000176268984225207	-2.06076888156576		Atf3, Ptger4, Dusp1, Myc, Ccl5, Dusp10, Spry2, Klf4, Jun, Ccl22, Ccl3, Epha2, Ptpn22, Errfi1, Chil1, Ccl4, Vegfa, Spry1
GO:0048525	negative regulation of viral process	0.000177096226782431	-1.57630984803551	Fam111a	Ccl5, Plscr1, Jun, Bst2, Ccl4, Ltf, Ifitm6, Trim13, Ifitm2
GO:0050707	regulation of cytokine secretion	0.000202056348249263	-0.926027843133091	Tlr1, Tlr6	Ptger4, Cadm1, Cd209d, Crtam, Cd14, Tnfrsf4
GO:0051402	neuron apoptotic process	0.000205971509380288	-1.66779382139271	Adnp	Nr4a2, Nr4a3, Pmaip1, Adora2a, Cebpb, Btg2, Grn, Tyrobp, Chl1, Jun, Ccl3, Prnp, Vegfa, Adam8, Ptprf, Bbc3
GO:0042088	T-helper 1 type immune response	0.000217075451178791	-1.35551340480757	Il12a	Il12b, Ccr7, Vegfa, Hlx, Anxa1, Ccr2
GO:0034121	regulation of toll-like receptor signaling pathway	0.000217075451178791	-0.977841108938975	Tlr1, Tlr6	Tnfaip3, Ptprs, Ptpn22, Ltf, Cd300lf, Rab7b
GO:0000323	lytic vacuole	0.000217746718734345	-1.53736099066873		Tnfaip3, Litaf, Anxa2, Ctsl, Grn, Ctla2a, Itm2c, Slc49a4, Cd63, Ctla2b, Mreg, Tmem150c, Laptm4b, Cxcr4, Slc2a6, Anxa1, Rab7b, Adam8, Tmbim1, Pla2g4f, Cpq, Bbc3, Prf1, Gzmb
GO:0005764	lysosome	0.000217746718734345	-1.53736099066873		Tnfaip3, Litaf, Anxa2, Ctsl, Grn, Ctla2a, Itm2c, Slc49a4, Cd63, Ctla2b, Mreg, Tmem150c, Laptm4b, Cxcr4, Slc2a6, Anxa1, Rab7b, Adam8, Tmbim1, Pla2g4f, Cpq, Bbc3, Prf1, Gzmb
GO:0034763	negative regulation of transmembrane transport	0.000231866508494672	-1.84628062442657		Rgs2, Gem, Myc, Thbs1, Irs2, Ahr, Cacnb3, Fabp5, Cttnbp2nl, Sestd1, Cbarp
GO:0043087	regulation of GTPase activity	0.000238953473611024	-1.79732926082587		Rgs1, Ccr7, Snx18, Ccl5, Spry2, Chn2, Ccl22, Tbc1d4, Sh3bp4, Ccl3, Epha2, F11r, Ccl4, Tbc1d8, Gpr65, Rasip1, Spry1
GO:0050678	regulation of epithelial cell proliferation	0.000279063780077047	-1.76092172964624	Il12a	Tnfaip3, Nr4a3, Il12b, Nr4a1, Ctsl, Grn, Myc, Thbs1, Ccl5, Dusp10, Aldh1a2, Cdh1, Jun, Jaml, Errfi1, Vegfa, Sulf2, Maged1
GO:0006874	cellular calcium ion homeostasis	0.000285443125266657	-1.37733470533015	Cxcr6	P2ry10, Ptger4, Ccr7, Ccr5, Herpud1, Ccl5, Atp1b1, Cdh5, Ccrl2, Atp2b4, Ccl3, Ccr9, Prnp, Cacnb3, Gpr65, Cxcr4, Asph, Gpr157, Pik3cb, Bbc3, Ccr2
GO:0002685	regulation of leukocyte migration	0.000290558885074441	-1.66237944886391	Il12a	Ptger4, Dusp1, Ccr7, Thbs1, Ccl5, Aif1, Ptpn22, Ccl4, Vegfa, Dapk2, Anxa1, Adam8, Ccr2
GO:0140297	DNA-binding transcription factor binding	0.000303575755270042	-1.70228799999043	Hhex	Bhlhe40, Nr4a2, Nr4a3, Runx2, Nr4a1, Cebpb, Fos, Myc, Eomes, Nek6, Id2, Klf4, Ncoa7, Ets2, Flt3, Sik1, Ahr, Jun, Ifrd1
GO:0002768	immune response-regulating cell surface receptor signaling pathway	0.000303739029249475	-1.59803927046975	Cd79b	Nr4a3, Ccr7, Plscr1, Sla2, Kit, Klre1, Ptpn22, Klrk1, Prnp, Cd28, Fcer1g, Cacnb3, Ctla4, Igha, Ighg2b, Ighe, Shb
GO:2000379	positive regulation of reactive oxygen species metabolic process	0.000335595710703891	-1.8678930092703	Tlr6	Thbs1, Tyrobp, Klf4, Clu, Aif1, Klrk1, Cdkn1a, Cd177, Ptgs2
GO:0001776	leukocyte homeostasis	0.000360698648755344	-1.45529776975421		Tnfaip3, Pmaip1, Flt3, Ahr, Fcer1g, Anxa1, Slc7a11, Pik3cb, Ccr2, Tnfrsf4
GO:0055074	calcium ion homeostasis	0.000433303430055929	-1.37733470533015	Cxcr6	P2ry10, Ptger4, Ccr7, Ccr5, Herpud1, Ccl5, Atp1b1, Cdh5, Ccrl2, Atp2b4, Ccl3, Ccr9, Prnp, Cacnb3, Gpr65, Cxcr4, Asph, Gpr157, Pik3cb, Bbc3, Ccr2
GO:0014745	negative regulation of muscle adaptation	0.000518605006715568	-1.48024286937865		Klf4, Atp2b4, Errfi1, Lmna
GO:0035335	peptidyl-tyrosine dephosphorylation	0.00053377818279306	-1.6327133539438		Dusp5, Dusp1, Dusp10, Ptprs, Ptpn22, Ptprf
GO:0072659	protein localization to plasma membrane	0.000540237557915684	-1.42597422232562		Anxa2, Atp1b1, Rilpl2, Cdh1, Atp2b4, Grasp, Epha2, F11r, Prnp, Fcer1g, Cacnb3, Palm, Slc9a3r2, Rab26, Tmbim1, Adcy6
GO:0050663	cytokine secretion	0.000553182431395424	-0.926027843133091	Tlr1, Tlr6	Ptger4, Cadm1, Cd209d, Crtam, Cd14, Tnfrsf4
GO:0002449	lymphocyte mediated immunity	0.000563714366249303	-1.53282206190435	Il12a	Il12b, Serpinb9, Fgl2, Klrd1, Klre1, Cadm1, Klrk1, Pik3r6, Cd28, Fcer1g, Igha, Ighg2b, Crtam, Ighe, H2-M2, Serpinb9b, Ccr2, Prf1, Gzmb
GO:0009612	response to mechanical stimulus	0.000571815618419942	-1.83718207027268		Ptger4, Fos, Myc, Thbs1, Bag3, Kit, Jun, F11r, Grm8, Cacnb3, Tmem150c, Cxcr4
GO:0010632	regulation of epithelial cell migration	0.000582685377723104	-2.02377759422357		Grn, Thbs1, Rhob, Dusp10, Klf4, Plk2, Anxa3, Cd63, Jun, Atp2b4, Epha2, Vegfa, Anxa1, Ptgs2
GO:0035455	response to interferon-alpha	0.000582685377723104	-1.68872724944868		Myc, Plscr1, Bst2, Ifitm6, Ifitm2
GO:0033028	myeloid cell apoptotic process	0.000585408929334747	-1.53516455604518		Ccr5, Ccl5, Fcer1g, Anxa1, Slc7a11, Pik3cb
GO:0031099	regeneration	0.000593332274708636	-1.46257184529717		Cebpb, Grn, Dusp10, Klf4, Ptprs, Jun, Ifrd1, Sulf2, Cdkn1a, Anxa1, Ptprf
GO:0001889	liver development	0.000663594660189657	-1.35940385667156	Hhex	Tnfaip3, Cebpb, Ahr, Jun, Cadm1, Sulf2, Hlx, Upb1, Anxa1
GO:0002791	regulation of peptide secretion	0.000707828133432625	-1.21847770406085	Tlr1, Tlr6, Il12a	Il12b, Adora2a, Ptger4, Ccl5, Irs2, Hmgn3, Glrx, Cadm1, Cd209d, Frmd4a, Crtam, Myom1, Anxa1, Ildr1, Cd14, Tnfrsf4
GO:0009898	cytoplasmic side of plasma membrane	0.000738856681082877	-1.599150188073		Rgs1, Rgs2, Litaf, Gem, Ptp4a1, Snx18, S100a6, Kit, Cdh1, Gnb4, Ptpn22, Errfi1, Gng12
GO:0044403	symbiotic process	0.000769977664156752	-1.64100707771823	Fam111a	Vps37b, Anxa2, Myc, Ccr5, Serpinb9, Ccl5, Plscr1, Jun, Bst2, Ccl4, Ltf, Cxcr4, Ifitm6, Trim13, Ifitm2, Lgals1, Camp
GO:0006979	response to oxidative stress	0.000769977664156752	-1.7758626672899	Tlr6	Tnfaip3, Nr4a2, Nr4a3, Fos, Ccr7, Thbs1, Rhob, Ncoa7, Prr5l, Jun, Glrx, Aif1, Rbpms, Prnp, Anxa1, Srxn1, Slc7a11, Ptgs2
GO:0034599	cellular response to oxidative stress	0.000812711517131959	-1.73599803778767	Tlr6	Tnfaip3, Nr4a2, Nr4a3, Fos, Thbs1, Rhob, Ncoa7, Prr5l, Jun, Glrx, Aif1, Anxa1, Srxn1, Slc7a11
GO:0002444	myeloid leukocyte mediated immunity	0.000828047001621921	-1.72721891227604		Nr4a3, Tyrobp, Kit, Dnase1l3, Anxa3, Fcer1g, Ighg2b, Cd177, Ccr2
GO:1903034	regulation of response to wounding	0.00086345803937477	-1.67816800583636		Ptger4, Anxa2, Grn, Thbs1, Dusp10, Klf4, Ptprs, F11r, Fcer1g, Cxcr4, Anxa1, Ptprf
GO:0006925	inflammatory cell apoptotic process	0.000945794093356863	-1.58181190783248		Ccr5, Ccl5, Anxa1, Slc7a11, Pik3cb
GO:0051817	modulation of process of other organism involved in symbiotic interaction	0.000978536153211565	-1.91548066562084		Anxa2, Myc, Ccr5, Serpinb9, Ccl5, Jun, Ccl4, Ltf
GO:0060348	bone development	0.00110920421352192	-1.5566621491095	Amer1	Runx2, Ptger4, Anxa2, Thbs1, Tyrobp, Dhrs3, Kit, Tjp2, Cadm1, Sulf2, Ltf, Pls3
GO:0048306	calcium-dependent protein binding	0.00111599053537699	-1.56090969066167		Vps37b, Anxa2, S100a6, Anxa3, Atp2b4, Cd209a, Lrp8, Cd177, Anxa1
GO:0034341	response to interferon-gamma	0.00119639228546722	-1.95563201847636		Il12b, Ccl5, Cxcl16, Ccl22, Ccl3, Bst2, Ccl4, Ifitm6, Rab7b, Ifitm2
GO:0010959	regulation of metal ion transport	0.00122543304858052	-1.57014957553802		Gem, Adora2a, Per1, Ccl5, Atp1b1, Sik1, Ahr, Cd63, Glrx, Atp2b4, Ptpn22, Ccl4, Prnp, Cacnb3, Cxcr4, Asph, Ptgs2, Sestd1, Cbarp
GO:0000791	euchromatin	0.00122834441757328	-1.61367747163104		Myc, H1f2, Id2, Dntt, Klf4, H1f0, Jun
GO:0019897	extrinsic component of plasma membrane	0.00122834441757328	-1.62711563583159		Rgs1, Anxa2, Snx18, S100a6, Cdh5, Cdh1, Gnb4, Sytl3, Errfi1, Olfm1, Mfge8, Gng12, Anxa1
GO:0006909	phagocytosis	0.00128376525839911	-1.76801197206816		Ccr7, Thbs1, Tyrobp, Il2rb, Anxa3, Aif1, Havcr1, Fcer1g, Igha, Il15ra, Ighg2b, Cd300lf, Mfge8, Anxa1, Rab7b, Ighe, Ccr2
GO:0001227	DNA-binding transcription repressor activity, RNA polymerase II-specific	0.00132294956469707	-1.46625034099614	Hhex, Zfp882	Bhlhe40, Atf3, Nfil3, Cebpb, Myc, Jdp2, Mxd1, Tgif1, Prdm1, Ets2, Jun, Insm1, Zfhx3, Batf3, Zbtb20, Crem
GO:0001217	DNA-binding transcription repressor activity	0.00132294956469707	-1.46625034099614	Hhex, Zfp882	Bhlhe40, Atf3, Nfil3, Cebpb, Myc, Jdp2, Mxd1, Tgif1, Prdm1, Ets2, Jun, Insm1, Zfhx3, Batf3, Zbtb20, Crem
GO:0040013	negative regulation of locomotion	0.00137865262680623	-1.83330139784725		Trib1, Adora2a, Ptger4, Dusp1, Ccr5, Thbs1, Rhob, Srgap3, Dusp10, Klf4, Cdh1, Cd63, Atp2b4, Aif1, Olfm1, Sema4c
GO:0051017	actin filament bundle assembly	0.00144225434433265	-1.45532570546049		Ptger4, Gas7, Fscn1, Aif1, F11r, Gpr65, Pls3, Arhgef10l, Lima1, Rhoc, Arhgap28
GO:0045429	positive regulation of nitric oxide biosynthetic process	0.00157248456403101	-1.46516888899923	Tlr6	Klf4, Clu, Aif1, Klrk1, Ptgs2
GO:0001913	T cell mediated cytotoxicity	0.00165121791593151	-1.30552778025943	Il12a	Il12b, Serpinb9, H2-M2, Serpinb9b, Prf1, Gzmb
GO:0090316	positive regulation of intracellular protein transport	0.00166117427085463	-1.62559350659491		Pmaip1, Bag3, Prr5l, Cdh1, Ptpn22, Prnp, Cacnb3, Asph, Bbc3, Ptgs2
GO:0019898	extrinsic component of membrane	0.00176423304895294	-1.59447509877526		Rgs1, Anxa2, Snx18, S100a6, Sla2, Cdh5, Socs3, Cdh1, Gnb4, Sytl3, Errfi1, Pik3r6, Olfm1, Mfge8, Gng12, Anxa1, Pik3cb
GO:0001649	osteoblast differentiation	0.00183892510580186	-1.65656020733015	Id3	Runx2, Junb, Cebpb, Ptger4, Id2, Trp53inp2, Ahr, Epha2, Vegfa, Lmna, Ltf
GO:0001893	maternal placenta development	0.00186345919627124	-1.99337729251539		Junb, Ctsl, Prdm1, Cdh1, Ptgs2
GO:0040036	regulation of fibroblast growth factor receptor signaling pathway	0.00186345919627124	-2.37946005247339		Runx2, Thbs1, Spry2, Sulf2, Spry1
GO:0007369	gastrulation	0.00190696505417811	-1.66971213672438	Hhex	Dusp5, Tnfaip3, Nr4a3, Dusp1, Eomes, Klf4, Tgif1, Ets2, Epha2, Itga5
GO:0005719	nuclear euchromatin	0.00193113401227036	-1.53442901104784		Myc, H1f2, Id2, Klf4, H1f0, Jun
GO:0042581	specific granule	0.00193113401227036	-1.94707256064267		Anxa3, Ltf, Adam8, Camp
GO:0031345	negative regulation of cell projection organization	0.00196818255925299	-1.61792009493021		Ccr5, Spry2, Ptprs, Itm2c, Plk2, Ifrd1, Prnp, Il15ra, Sema4c, Ptprf, Lgals1, Adcy6
GO:0051607	defense response to virus	0.00199961574322518	-1.07411981400162	Slfn8, Ifit1bl1	Il12b, Ifngr1, Ccl5, Plscr1, Fgl2, Ptpn22, Bst2, Itgax, Ifitm6, Ifitm2, Prf1
GO:0050921	positive regulation of chemotaxis	0.00206491766554965	-1.66397859131011	Il12a	Ccr7, Thbs1, Ccl5, Aif1, Ccl4, Vegfa, Cxcr4, Dapk2, Ccr2
GO:0070555	response to interleukin-1	0.00207574524116595	-1.86706435430366	Mapk11	Cebpb, Ccl5, Ccl22, Ccl3, Ccl4, Il1r2, Anxa1
GO:0001763	morphogenesis of a branching structure	0.00213448634074749	-1.58007581144744	Hhex	Myc, Spry2, Prdm1, Socs3, Cdh1, Ahr, Epha2, Vegfa, Rasip1, Cxcr4, Maged1, Spry1
GO:0043235	receptor complex	0.00220829151129696	-1.29273724829781	Tlr1, Cd79b, Tlr6	Il12b, Klrc1, Klrd1, Kit, Flt3, Ahr, Epha2, Gria3, Olfm1, Il12rb2, Lrp8, Itgax, Plxdc1, Il3ra, Cd14, Itga5
GO:0001540	amyloid-beta binding	0.00233906731837478	-1.48398482985076		Itm2c, Clu, Atp1a3, Gria3, Prnp, Olfm1, Lrp8
GO:0032388	positive regulation of intracellular transport	0.00266529230647949	-1.60833779315348		Pmaip1, Anxa2, Bag3, Prr5l, Cdh1, Ptpn22, Prnp, Cacnb3, Asph, Bbc3, Ptgs2
GO:0010721	negative regulation of cell development	0.00274752321122637	-1.38921974154699	Gdf11	Rgs2, Ccr5, Id2, Dusp10, Ptprs, Itm2c, Plk2, Ifrd1, Tjp2, Vegfa, Olfm1, Il15ra, Sema4c, Lgals1, Shb, Adcy6
GO:1903829	positive regulation of cellular protein localization	0.00285076431553304	-1.64637401230592		Pmaip1, Tyrobp, Bag3, Prr5l, Cdh1, Atp2b4, Epha2, Ptpn22, Prnp, Fcer1g, Vegfa, Cacnb3, Asph, Bbc3, Ptgs2
GO:0071248	cellular response to metal ion	0.00285424023581996	-1.5811903771694		Junb, Fos, Id2, Cpne2, Cdh1, Jun, Alox5ap, Prnp, Fosb, Asph
GO:0042742	defense response to bacterium	0.00290396434237752	-1.91919764525777		Il12b, Cebpb, Grn, Serpinb9, Jchain, Anxa3, Epha2, Mpeg1, Cd209d, Klrk1, Fcer1g, Igha, Ltf, Ighg2b, Lyz1, H2bc8, Ighe, Lyz2, Camp
GO:0042752	regulation of circadian rhythm	0.00316439753342998	-1.54153935993323		Bhlhe40, Adora2a, Ptger4, Per1, Id2, Siah2, Sik1, Maged1, Zfhx3
GO:0043547	positive regulation of GTPase activity	0.00337526428410215	-1.82080374189449		Rgs1, Ccr7, Snx18, Ccl5, Ccl22, Tbc1d4, Ccl3, Epha2, F11r, Ccl4, Tbc1d8, Gpr65
GO:0061138	morphogenesis of a branching epithelium	0.00337526428410215	-1.59151957431018	Hhex	Myc, Spry2, Socs3, Cdh1, Ahr, Epha2, Vegfa, Rasip1, Cxcr4, Maged1, Spry1
GO:0007163	establishment or maintenance of cell polarity	0.00346326631724994	-1.69275684253078		Ccr7, Rhob, Spry2, Frmd4b, Cdh5, Fscn1, Frmd4a, Lmna, Crtam, Rhoc, Rnd3, Spry1
GO:0002064	epithelial cell development	0.00357475376552935	-1.71856696628792		Fosl2, Rilpl2, Ptprs, Prdm1, Cdh5, Cdh1, Tjp2, Epha2, F11r, Vegfa, Palld, Cxcr4, Insm1
GO:0071347	cellular response to interleukin-1	0.00366424308709087	-1.88949034848092	Mapk11	Cebpb, Ccl5, Ccl22, Ccl3, Ccl4, Il1r2
GO:0005543	phospholipid binding	0.00372830217210517	-1.34134812236176	Pxdc1, Amer1	Anxa2, Thbs1, Snx18, Jchain, Cpne2, Anxa3, Mreg, Havcr1, Nrgn, Sytl3, Scin, Laptm4b, Cd300lf, Mfge8, Obscn, Anxa1, Pla2g4f, Sestd1
GO:0009314	response to radiation	0.00374899220439617	-1.29809707604573	Kmt2a, Il12a	Bhlhe40, Pmaip1, Il12b, Myc, Rhob, Per1, Id2, Kit, Sik1, Jun, Atp1a3, Cdkn1a, Anxa1, Slc7a11, Bbc3
GO:0002532	production of molecular mediator involved in inflammatory response	0.00419378789557347	-1.29207476152342	Tlr6	Grn, Per1, Dusp10, Alox5ap, Fcer1g, Il1r2
GO:0050766	positive regulation of phagocytosis	0.00446901920292663	-1.39010419887323		Ccr7, Il2rb, Fcer1g, Il15ra, Ighg2b, Cd300lf, Mfge8
GO:0031620	regulation of fever generation	0.00453817393334119	-2.41759360641689		Ccr5, Ccl5, Ptgs2
GO:0033029	regulation of neutrophil apoptotic process	0.00453817393334119	-1.28389791109879		Anxa1, Slc7a11, Pik3cb
GO:0031225	anchored component of membrane	0.004636448743804	-1.59315495158342	Art4	Rab27b, Plaur, Mmp25, Marcksl1, Bst2, Prnp, Cd177, Rab26, Eepd1, Cd14, Ly6a
GO:2001057	reactive nitrogen species metabolic process	0.00506012173367502	-1.40679399910831	Tlr6	Klf4, Clu, Atp2b4, Aif1, Klrk1, Ptgs2
GO:0031334	positive regulation of protein-containing complex assembly	0.00513129622460222	-1.45335439081462	Tlr6	Cdh5, Clu, Arpin, Ahr, Fscn1, Vegfa, Rasip1, Scin, Palld, Rhoc, Bbc3
GO:0048873	homeostasis of number of cells within a tissue	0.00553797398655317	-1.15133814553664	Kmt2a	Cd7, Flt3, Vegfa, Ccr2
GO:0035914	skeletal muscle cell differentiation	0.00568242699251298	-2.40792773577567		Atf3, Maff, Nr4a1, Fos, Btg2, Myc, Eomes
GO:0006816	calcium ion transport	0.00591516639955896	-1.59008988877586		Gem, Adora2a, Ccr5, Ccl5, Atp1b1, Ahr, Atp2b4, Ptpn22, Ccl4, Prnp, Cacnb3, Cxcr4, Asph, Bbc3, Ptgs2, Sestd1, Cbarp
GO:0002468	dendritic cell antigen processing and presentation	0.00597048439506726	-2.36694470769842		Ccr7, Thbs1, Fgl2
GO:0001726	ruffle	0.00661279249847087	-1.46142536713185		Anxa2, S100a6, Gas7, Frmd4b, Fscn1, Aif1, Palld, Lima1, Pla2g4f, Itga5
GO:0043114	regulation of vascular permeability	0.00672521289770503	-1.87019091986097		Adora2a, Cdh5, Tjp2, Ccl4, Vegfa
GO:0090559	regulation of membrane permeability	0.00672521289770503	-1.44381127762358		Pmaip1, Tjp2, F11r, Rasip1, Laptm4b, Bbc3
GO:0045667	regulation of osteoblast differentiation	0.00672521289770503	-1.51396369885945	Id3	Runx2, Cebpb, Ptger4, Id2, Ahr, Vegfa, Lmna, Ltf
GO:0044088	regulation of vacuole organization	0.00735600696638821	-1.31430742966189		Anxa2, Grn, Eno3, Laptm4b, Eno2
GO:0030309	poly-N-acetyllactosamine metabolic process	0.00754243219291835	-1.10116311112322	B3gnt8	B3gnt7, B3galnt1
GO:0030311	poly-N-acetyllactosamine biosynthetic process	0.00754243219291835	-1.10116311112322	B3gnt8	B3gnt7, B3galnt1
GO:0031392	regulation of prostaglandin biosynthetic process	0.00754243219291835	-1.9817122180002		Fabp5, Anxa1, Ptgs2
GO:0035592	establishment of protein localization to extracellular region	0.00766208192548651	-1.18891737515663	Tlr1, Tlr6, Il12a	Il12b, Adora2a, Ptger4, Ccl5, Irs2, Hmgn3, Glrx, Cadm1, Cd209d, Frmd4a, Crtam, Myom1, Anxa1, Cd14, Tnfrsf4
GO:0003158	endothelium development	0.00811140165879734	-1.61610447827725		Rhob, Ptprs, Cdh5, Tjp2, F11r, Vegfa, Cxcr4, Itgax
GO:0031331	positive regulation of cellular catabolic process	0.00815146600374977	-1.59648814360166	Amer1	Tnfaip3, Trib1, Btg2, Myc, Herpud1, Bag3, Irs2, Trp53inp2, Clu, Prr5l, Plk2, Sh3bp4, Adam8, Trim13, Zbtb20
GO:0048146	positive regulation of fibroblast proliferation	0.00816201670470019	-1.80042273213668		Fosl2, Anxa2, Myc, Tgif1, Jun, Cdkn1a
GO:0045444	fat cell differentiation	0.00858707969123998	-2.23483843678463		Nr4a2, Nr4a3, Rgs2, Nr4a1, Cebpb, Jdp2, Id2, Dusp10, Klf4, Vegfa, Fndc5, Ptgs2
GO:0050974	detection of mechanical stimulus involved in sensory perception	0.00858707969123998	-1.64948575533286		Myc, Kit, Grm8, Cacnb3, Cxcr4
GO:0060135	maternal process involved in female pregnancy	0.00858707969123998	-1.99337729251539		Junb, Ctsl, Prdm1, Cdh1, Ptgs2
GO:0032956	regulation of actin cytoskeleton organization	0.00858707969123998	-1.46247866680101		Ptger4, Ctsl, Rhob, Dstn, Arpin, Fscn1, F11r, Bst2, Gpr65, Scin, Arhgef10l, Lima1, Rhoc, Arhgap28, Rnd3
GO:0001541	ovarian follicle development	0.00858707969123998	-2.03928116722662		Cebpb, Ptger4, Kit, Ahr, Vegfa, Dmrta1
GO:1990868	response to chemokine	0.00858707969123998	-2.03102204693166		Dusp1, Ccl5, Ccl22, Ccl3, Ccl4, Cxcr4
GO:0071692	protein localization to extracellular region	0.00871480953684246	-1.18891737515663	Tlr1, Tlr6, Il12a	Il12b, Adora2a, Ptger4, Ccl5, Irs2, Hmgn3, Glrx, Cadm1, Cd209d, Frmd4a, Crtam, Myom1, Anxa1, Cd14, Tnfrsf4
GO:0098889	intrinsic component of presynaptic membrane	0.00882333687151857	-1.36354598271042		Adora2a, Ptprs, Atp2b4, Marcksl1, Cadm1, Atp1a3, Gria3, Grm8, Adam23
GO:0002437	inflammatory response to antigenic stimulus	0.00906226814822559	-1.7874440916492		Il12b, Ccr7, Serpinb9, Cd28, Fcer1g, Ighg2b
GO:0001660	fever generation	0.00906226814822559	-2.41759360641689		Ccr5, Ccl5, Ptgs2
GO:0031652	positive regulation of heat generation	0.00906226814822559	-2.41759360641689		Ccr5, Ccl5, Ptgs2
GO:0030856	regulation of epithelial cell differentiation	0.00929998383034405	-2.17379265808135		Maff, Cebpb, Spry2, Cdh5, F11r, Errfi1, Vegfa, Mycl, Spry1
GO:0002507	tolerance induction	0.00985521217270825	-1.68563133501969		Tnfaip3, Cd274, Ccr7, Icos
GO:0003018	vascular process in circulatory system	0.0101534515475739	-1.92343603856483		Dusp5, Rgs2, Adora2a, Cdh5, Ahr, Tjp2, Ccl4, Vegfa, Fabp5, Ptgs2, Adcy6
GO:0051592	response to calcium ion	0.010154582127217	-1.98455624375522		Junb, Fos, Thbs1, Cpne2, Jun, Alox5ap, Fosb, Asph
GO:0048638	regulation of developmental growth	0.0104575893156082	-1.23699271769831	Mapk11, Adnp	Rgs2, Ptger4, Ccr5, Dusp10, Ptprs, Flt3, Ahr, Ifrd1, Vegfa, Olfm1, Hlx, Cxcr4, Cdkn1a, Sema4c
GO:0031902	late endosome membrane	0.0105729457251406	-1.73836166967265		Litaf, Anxa2, Rab27b, Cd63, Mreg, Laptm4b
GO:0043299	leukocyte degranulation	0.0107371167488463	-1.7891111807519		Nr4a3, Kit, Anxa3, Fcer1g, Cd177, Ccr2
GO:0014831	gastro-intestinal system smooth muscle contraction	0.0107371167488463	-1.41338590032714		Ptger4, Kit, Sulf2
GO:0060263	regulation of respiratory burst	0.0107371167488463	-1.30218721856506		Grn, Jchain, Dusp10
GO:0035162	embryonic hemopoiesis	0.0107371167488463	-1.09441718821261	Kmt2a	Kit, Ahr, Vegfa
GO:0035014	phosphatidylinositol 3-kinase regulator activity	0.0109245720993628	-1.71879679362741		Klf4, Sla2, Socs3, Pik3r6
GO:0034109	homotypic cell-cell adhesion	0.0111808686615012	-1.56760247805563		Plaur, Ccl5, Tjp2, F11r, Slc7a11, Lgals1
GO:0050839	cell adhesion molecule binding	0.0122089880411164	-1.65999534222671		Thbs1, Emb, Cdh5, Cdh1, Tjp2, F11r, Jaml, Cadm1, Mfge8, Obscn, Cd177, Adam8, Ptprf, Itga5
GO:0009791	post-embryonic development	0.0127719828366101	-1.54162790501489	Kmt2a	Nr4a2, Klf4, Csrnp1, Prdm1, Flt3, Ahr, Vegfa
GO:0031103	axon regeneration	0.0129716600808667	-1.3623505480808		Grn, Klf4, Ptprs, Jun, Ptprf
GO:0009896	positive regulation of catabolic process	0.0134751080067998	-1.60875401199619	Amer1	Tnfaip3, Trib1, Btg2, Myc, Herpud1, Bag3, Irs2, Trp53inp2, Clu, Prr5l, Plk2, Sh3bp4, Tnfsf12, Adam8, Trim13, Zbtb20
GO:0044389	ubiquitin-like protein ligase binding	0.0140919407219431	-1.40328864314635	Shprh	Trib1, Cebpb, Myc, Per1, Nek6, Clu, Prr5l, Flt3, Jun, Ptpn22, Laptm4b, Cxcr4, Cdkn1a, Prr7
GO:0007179	transforming growth factor beta receptor signaling pathway	0.0143093218318565	-2.31954528590308		Fos, Bambi, Thbs1, Spry2, Cdh5, Jun, Rasl11b, Pmepa1, Spry1
GO:0014067	negative regulation of phosphatidylinositol 3-kinase signaling	0.0147085734511918	-1.56174202628256		Klf4, Obscn, Slc9a3r2
GO:1902430	negative regulation of amyloid-beta formation	0.0147085734511918	-1.64164633919238		Clu, Prnp, Olfm1
GO:0060560	developmental growth involved in morphogenesis	0.0148313764024496	-1.45529094142315	Adnp	Ccr5, Spry2, Ptprs, Ahr, Ifrd1, Cadm1, Vegfa, Olfm1, Cxcr4, Sema4c, Spry1
GO:0060537	muscle tissue development	0.0151290862254254	-1.75768575680147	Mapk11	Atf3, Rgs2, Maff, Nr4a1, Fos, Btg2, Myc, Eomes, Id2, Aldh1a2, Sik1, Ahr, Ifrd1, Vegfa, Lmna, Hlx
GO:0048144	fibroblast proliferation	0.0151510516949806	-1.7944596604765		Fosl2, Pmaip1, Anxa2, Myc, Tgif1, Jun, Cdkn1a
GO:0045216	cell-cell junction organization	0.0152014402207453	-1.81306322098095		Cdh5, Cdh1, Fscn1, Tjp2, Epha2, F11r, Vegfa, Rhoc, Cd177, Kifc3
GO:1903203	regulation of oxidative stress-induced neuron death	0.0169123970120489	-0.898675980835965	Tlr6	Nr4a3, Ncoa7, Slc7a11
GO:0070588	calcium ion transmembrane transport	0.0173998400215656	-1.41194348071422		Gem, Ccr5, Atp1b1, Ahr, Atp2b4, Ptpn22, Prnp, Cacnb3, Asph, Bbc3, Sestd1, Cbarp
GO:0035456	response to interferon-beta	0.0174069341815714	-1.05614055765235	Gm12185	Plscr1, Bst2, Ifitm6, Ifitm2
GO:0035690	cellular response to drug	0.0174069341815714	-1.25867506871228	Kmt2a	Cd69, Myc, Ccl4, Prnp
GO:0010977	negative regulation of neuron projection development	0.0174069341815714	-1.51915380939689		Ccr5, Ptprs, Itm2c, Plk2, Ifrd1, Il15ra, Sema4c, Lgals1, Adcy6
GO:0030516	regulation of axon extension	0.0176655147535097	-1.26845615426554	Adnp	Ccr5, Ptprs, Ifrd1, Vegfa, Olfm1, Sema4c
GO:0014910	regulation of smooth muscle cell migration	0.0182227984251035	-1.8752048020409		Nr4a3, Trib1, Ptger4, Myc, Ccl5, Aif1
GO:0048679	regulation of axon regeneration	0.0182227984251035	-1.39599476699696		Grn, Klf4, Ptprs, Ptprf
GO:0071559	response to transforming growth factor beta	0.0182245644122078	-2.24422672517645		Fos, Bambi, Thbs1, Spry2, Cdh5, Jun, Rasl11b, Pmepa1, Zfhx3, Spry1
GO:0001836	release of cytochrome c from mitochondria	0.0183715622765294	-1.59437137109993		Pmaip1, Plaur, Jun, Lmna, Bbc3
GO:0008330	protein tyrosine/threonine phosphatase activity	0.0185723998367295	-2.07827521341312		Dusp5, Dusp1, Dusp10
GO:0008532	N-acetyllactosaminide beta-1,3-N-acetylglucosaminyltransferase activity	0.0185723998367295	-1.10116311112322	B3gnt8	B3gnt7, B3galnt1
GO:0070160	tight junction	0.018631663559101	-1.60531178881017		Frmd4b, Cdh5, Tjp2, Epha2, F11r, Jaml, Frmd4a, Plxdc1, Ildr1
GO:0034976	response to endoplasmic reticulum stress	0.018918692329984	-2.04559796394911		Atf3, Pmaip1, Ppp1r15a, Cebpb, Dnajb9, Thbs1, Herpud1, Clu, Jun, Trim13, Bbc3
GO:0034695	response to prostaglandin E	0.0190988690204073	-1.45532183792198		Ptger4, Ccr7, Adcy6
GO:0048260	positive regulation of receptor-mediated endocytosis	0.0193110278647026	-1.72812095243332		Anxa2, Ccr7, Clu, Cd63, Vegfa
GO:0021700	developmental maturation	0.0200237116296259	-1.65748000684532	Gdf11	Nr4a2, Runx2, Ctsl, Id2, Cdh5, Aldh1a2, Cd63, Mreg, Vegfa, Palm, Shb, Ptgs2
GO:0051851	modulation by host of symbiont process	0.0205311864438584	-1.89023635478391		Anxa2, Ccl5, Jun, Ccl4, Ltf
GO:0008009	chemokine activity	0.0208369973161739	-2.09006277625908		Ccl5, Cxcl16, Ccl22, Ccl3, Ccl4
GO:0030246	carbohydrate binding	0.0208369973161739	-1.71519158363454		Cd69, Klri2, Klrd1, Cd209a, Klre1, Clec12a, Cd209d, Klrk1, Klra7, Klrb1f, Klrb1a, Lgals1, Klri1
GO:0045028	G protein-coupled purinergic nucleotide receptor activity	0.0208369973161739	-1.50896620157196		P2ry10, Gpr171, P2ry14
GO:0008047	enzyme activator activity	0.0208369973161739	-1.52631481048316	Acrbp	Rgs1, Rgs2, Ccl5, Atp1b1, Srgap3, Spry2, Chn2, Mmp25, Jun, Tbc1d4, Alox5ap, Tbc1d8, Dnajb4, Ltf, Arhgef10l, Cdkn1a, Arhgap28
GO:0051015	actin filament binding	0.0208369973161739	-1.4848362233548		Gas7, Dstn, Fscn1, Aif1, Marcksl1, Fmnl2, Scin, Pls3, Coro2a, Lima1, Myom1
GO:0005126	cytokine receptor binding	0.0213340598224243	-1.80425762313482	Il12a	Il12b, Ccl5, Cdh5, Cxcl16, Ccrl2, Ccl22, Ccl3, Ccl4, Rasl11b, Vegfa, Tnfsf12, Cd300lf, Tmbim1
GO:0072593	reactive oxygen species metabolic process	0.0214380594388517	-1.77606961909792	Tlr6	Ptger4, Thbs1, Tyrobp, Klf4, Clu, Atp2b4, Aif1, Klrk1, Cdkn1a, Cd177, Ptgs2
GO:0032970	regulation of actin filament-based process	0.0214380594388517	-1.46247866680101		Ptger4, Ctsl, Rhob, Dstn, Arpin, Fscn1, F11r, Bst2, Gpr65, Scin, Arhgef10l, Lima1, Rhoc, Arhgap28, Rnd3
GO:0045786	negative regulation of cell cycle	0.0214380594388517	-1.71333827106468	Hhex, Il12a	Tnfaip3, Il12b, Nr4a1, Btg2, Gpr132, Myc, Thbs1, Rhob, Id2, Klf4, Plk2, Cdkn1a, Insm1, Ptgs2
GO:0002544	chronic inflammatory response	0.0214380594388517	-2.32985800102015		Tnfaip3, Cebpb, Camp
GO:0048143	astrocyte activation	0.0214380594388517	-1.21009238210065		Adora2a, Grn, Ifngr1
GO:0048512	circadian behavior	0.0214380594388517	-1.37541988233968		Adora2a, Ptger4, Id2, Zfhx3, Gpr157
GO:0031252	cell leading edge	0.0230732942834651	-1.49177095218309		Adora2a, Anxa2, S100a6, Gas7, Frmd4b, Cdh1, Arpin, Fscn1, Aif1, Epha2, Palm, Palld, Cxcr4, Lima1, Pla2g4f, Itga5
GO:0005942	phosphatidylinositol 3-kinase complex	0.0230732942834651	-1.48839335334216		Sla2, Socs3, Pik3r6, Pik3cb
GO:0030140	trans-Golgi network transport vesicle	0.0230732942834651	-1.64938541845369		Rab27b, Nrgn, Lyz1, Lyz2
GO:0055102	lipase inhibitor activity	0.0232871754285019	-1.66189054168241		Anxa2, Anxa3, Anxa1
GO:0015909	long-chain fatty acid transport	0.0241696475762558	-2.16185569054726		Thbs1, Irs2, Fabp5, Anxa1, Pla2g4f
GO:0001946	lymphangiogenesis	0.0241696475762558	-2.43626288906954		Epha2, Vegfa, Ngp
GO:0002577	regulation of antigen processing and presentation	0.0241696475762558	-2.36694470769842		Ccr7, Thbs1, Fgl2
GO:0034105	positive regulation of tissue remodeling	0.0242338352843742	-1.40313787260999		Klf6, Ptger4, Adam8, Tmbim1
GO:1901653	cellular response to peptide	0.0244806575549217	-1.60243970064153	Tlr6	Nr4a2, Nr4a3, Nr4a1, Irs2, Socs3, Tbc1d4, Ptpn22, Atp1a3, Prnp, Ptprf, Adcy6
GO:0042063	gliogenesis	0.0245250471805756	-1.45662234386949		Adora2a, Grn, Myc, Ifngr1, Id2, Dusp10, Clu, Ccl3, Lrp8, Cxcr4, Anxa1, Gpr157, Ccr2
GO:0034205	amyloid-beta formation	0.0261302070078692	-1.51067665390573		Ifngr1, Clu, Prnp, Olfm1
GO:0045926	negative regulation of growth	0.0262644695952634	-1.26169502375588	Mapk11	Rgs2, Ccr5, Dusp10, Ptprs, Ifrd1, Sh3bp4, Sertad1, Cdkn1a, Sema4c, Bbc3
GO:0042383	sarcolemma	0.0264132053905817	-1.07162255642357	Plec	Anxa2, Atp1b1, Atp2b4, Atp1a3, Cacnb3, Obscn, Anxa1, Adcy6
GO:0045121	membrane raft	0.0264132053905817	-1.33850479792814	Tlr1, Tlr6	Anxa2, Atp1b1, Plscr1, Cdh1, Prnp, Cd28, Fcer1g, Lrp8, Eno2, Cd177, Cd14, Ptgs2, Adcy6
GO:0015629	actin cytoskeleton	0.0264132053905817	-1.54360864615466		Anxa2, Spry2, Gas7, Bag3, H1f0, Dstn, Lad1, Cdh1, Fscn1, Aif1, Scin, Palld, Pls3, Lima1, Gng12, Anxa1, Adam8, Cttnbp2nl
GO:0098857	membrane microdomain	0.0264132053905817	-1.33850479792814	Tlr1, Tlr6	Anxa2, Atp1b1, Plscr1, Cdh1, Prnp, Cd28, Fcer1g, Lrp8, Eno2, Cd177, Cd14, Ptgs2, Adcy6
GO:0098862	cluster of actin-based cell projections	0.0264132053905817	-1.06598559821263	Plec	Havcr1, Scin, Pls3, Coro2a, Lima1, Rhoc, Slc9a3r2, Slc7a11, Pik3cb
GO:0019902	phosphatase binding	0.02698502549283	-1.28350107501923	Sfi1	Ppp1r15a, Irs2, Cdh5, Cdh1, Atp2b4, Klre1, Clec12a, Lmna, Slc9a3r2, Cttnbp2nl
GO:0009913	epidermal cell differentiation	0.0275567639628248	-2.30596298394061		Fosl2, Maff, Klf4, Epha2, Errfi1, Palld, Anxa1, Mycl, Ptgs2
GO:1901570	fatty acid derivative biosynthetic process	0.0279919197947611	-1.76254169761003		Alox5ap, Fabp5, Anxa1, Pla2g4f, Ptgs2
GO:0062023	collagen-containing extracellular matrix	0.0286162066575658	-1.72387666872544		Anxa2, Ctsl, Thbs1, Serpinb9, Plscr1, S100a6, Fgl2, Lad1, Anxa3, Vwa5a, Vegfa, Mfge8, Anxa1, Emilin2, Lgals1
GO:0060021	roof of mouth development	0.0289208601479288	-1.00383337301079	Gdf11	Csrnp1, Dhrs3, Mmp25, Asph, Loxl3
GO:0051087	chaperone binding	0.0294686097107866	-1.3149877701026		Dnajb9, Grn, Bag3, Ahr, Atp1a3, Prnp, Dnajb4
GO:0060589	nucleoside-triphosphatase regulator activity	0.0294686097107866	-1.49650682675001		Rgs1, Rgs2, Atp1b1, Srgap3, Bag3, Chn2, Jun, Tbc1d4, Sh3bp4, Tbc1d8, Dnajb4, Arhgef10l, Arhgap28
GO:0061387	regulation of extent of cell growth	0.0301030188439329	-1.26845615426554	Adnp	Ccr5, Ptprs, Ifrd1, Vegfa, Olfm1, Sema4c
GO:0044851	hair cycle phase	0.0302265247628131	-2.08702960478762		Ctsl, Mreg, Ptgs2
GO:0051098	regulation of binding	0.0310095371284744	-1.51767723463019	Adnp	Anxa2, Myc, Bambi, Plaur, Id2, Plscr1, Klf4, H1f0, Plk2, Jun, Cdkn1a, Arhgap28, Ptprf
GO:0071695	anatomical structure maturation	0.032482595472729	-1.72316774346072	Gdf11	Nr4a2, Runx2, Ctsl, Id2, Cdh5, Aldh1a2, Mreg, Vegfa, Shb, Ptgs2
GO:0098984	neuron to neuron synapse	0.0330331556063687	-1.1569983315261	Dgcr8	Adora2a, Ifngr1, Ptprs, Grasp, Nrgn, Cadm1, Atp1a3, Gria3, Prnp, Palm, Fabp5, Lrp8, Sema4c, Ptprf, Prr7
GO:0005788	endoplasmic reticulum lumen	0.0331036081066547	-1.24488046363655	Il12a	Il12b, Dnajb9, Clu, Lyz1, Lyz2
GO:0030228	lipoprotein particle receptor activity	0.0331934805440333	-1.60323474555863		Cxcl16, Lrp8, Ildr1
GO:0001503	ossification	0.0334997667990875	-1.76714284494136	Id3	Runx2, Junb, Cebpb, Ptger4, Id2, Trp53inp2, Dhrs3, Ahr, Epha2, Vegfa, Lmna, Ltf, Ptgs2
GO:0044843	cell cycle G1/S phase transition	0.0344906751429642	-1.6749808148329		Gpr132, Id2, Klf4, Plk2, Atp2b4, Aif1, Cables1, Cdkn1a, Anxa1
GO:0007492	endoderm development	0.0344906751429642	-1.37113153801297	Hhex	Dusp5, Dusp1, Eomes, Itga5
GO:0010464	regulation of mesenchymal cell proliferation	0.0344906751429642	-1.87573507170114		Myc, Irs2, Vegfa, Lmna
GO:0000302	response to reactive oxygen species	0.0351810963470054	-2.10255929417397		Tnfaip3, Nr4a3, Fos, Ccr7, Thbs1, Rhob, Jun, Glrx, Anxa1
GO:0014069	postsynaptic density	0.0360864405664708	-1.15986069004074	Dgcr8	Adora2a, Ifngr1, Ptprs, Grasp, Nrgn, Cadm1, Gria3, Prnp, Palm, Fabp5, Lrp8, Sema4c, Ptprf, Prr7
GO:0062012	regulation of small molecule metabolic process	0.0362424602444618	-1.67866638453907		Nr4a3, Ptger4, Myc, Irs2, Kit, Sik1, Atp2b4, Fabp5, Slc2a6, Anxa1, Slc7a11, Zbtb20, Ptgs2
GO:0030278	regulation of ossification	0.0367462197363622	-1.52915356175677	Id3	Runx2, Cebpb, Ptger4, Id2, Dhrs3, Ahr, Vegfa, Lmna, Ltf
GO:1901652	response to peptide	0.0367462197363622	-1.66714325350002	Tlr6	Tnfaip3, Nr4a2, Nr4a3, Nr4a1, Irs2, Socs3, Tbc1d4, Ptpn22, Atp1a3, Prnp, Anxa1, Ptprf, Adcy6
GO:0001829	trophectodermal cell differentiation	0.0367791972772882	-1.87377195922643		Junb, Eomes, Cdh1
GO:0090335	regulation of brown fat cell differentiation	0.0367791972772882	-1.93798331573441		Dusp10, Fndc5, Ptgs2
GO:0071496	cellular response to external stimulus	0.0371061913570509	-1.91278864879927		Nr4a2, Atf3, Ptger4, Fos, Bag3, Myh13, Sik1, Jun, F11r, Tmem150c, Cdkn1a
GO:0002440	production of molecular mediator of immune response	0.0380837158641474	-1.36418598905348	Il12a	Tnfaip3, Nr4a3, Il12b, Dnajb9, Fgl2, Kit, Ptpn22, Cd28, Fcer1g, Igkv8-30, Ccr2, Tnfrsf4
GO:0099024	plasma membrane invagination	0.0387060715509994	-2.03443857515373		Thbs1, Snx18, Aif1, Havcr1, Fcer1g, Igha, Ighg2b, Mfge8, Ighe
GO:0098636	protein complex involved in cell adhesion	0.0392613658956103	-1.41626286334094		Cd28, Ctla4, Itgax, Itga5
GO:0001221	transcription cofactor binding	0.0393280790045112	-1.96552364853245		Nr4a3, Per1, Nek6, Klf4, Ahr
GO:0031492	nucleosomal DNA binding	0.0393280790045112	-1.37543202703359		H1f2, Hmgn3, H1f0
GO:0014074	response to purine-containing compound	0.0394132586590599	-1.6130978410628		Adora2a, Per1, Dntt, Ahr, Asph, Crem
GO:0044003	modulation by symbiont of host process	0.0405309247294566	-1.95755451701572		Myc, Ccr5, Serpinb9
GO:0051961	negative regulation of nervous system development	0.0408733592420483	-1.28478172245254	Gdf11	Ccr5, Id2, Dusp10, Ptprs, Itm2c, Plk2, Ifrd1, Olfm1, Il15ra, Sema4c, Lgals1, Adcy6
GO:0048675	axon extension	0.041295326350951	-1.26845615426554	Adnp	Ccr5, Ptprs, Ifrd1, Vegfa, Olfm1, Sema4c
GO:0098858	actin-based cell projection	0.042141854759072	-1.40630389658718		Ctsl, Fscn1, Palm, Palld, Pls3, Lyz1, Rhoc, Slc9a3r2, Lyz2, Adcy6
GO:0006165	nucleoside diphosphate phosphorylation	0.0424590013379106	-0.950429179132713	Cmpk2	Myc, Eno3, Eno2, Slc2a6, Zbtb20
GO:0010565	regulation of cellular ketone metabolic process	0.042779000451784	-1.82066440212023		Nr4a3, Irs2, Atp2b4, Fabp5, Anxa1, Slc7a11, Ptgs2
GO:0007033	vacuole organization	0.0429713147657583	-1.47063725747707		Anxa2, Grn, Bag3, Trp53inp2, Eno3, Laptm4b, Eno2, Rab7b
GO:0000271	polysaccharide biosynthetic process	0.0429713147657583	-1.39030465607217	B3gnt8	B3gnt7, Ptger4, Irs2, B3galnt1
GO:0006692	prostanoid metabolic process	0.0436402191960146	-1.87810539679911		Fabp5, Anxa1, Pla2g4f, Ptgs2
GO:0006693	prostaglandin metabolic process	0.0436402191960146	-1.87810539679911		Fabp5, Anxa1, Pla2g4f, Ptgs2
GO:0002367	cytokine production involved in immune response	0.0437019807705769	-1.34681643139432	Il12a	Nr4a3, Il12b, Kit, Fcer1g, Ccr2
GO:0035966	response to topologically incorrect protein	0.0448285424692951	-2.15000955664744		Atf3, Ppp1r15a, Dnajb9, Thbs1, Herpud1, Bag3, Clu
GO:0032535	regulation of cellular component size	0.0448554700898545	-1.37034641954447	Adnp	Ppp1r15a, Ccr5, Ptprs, Dstn, Arpin, Ahr, Ifrd1, Vegfa, Olfm1, Scin, Sema4c, Lima1, Arhgap28
GO:0046939	nucleotide phosphorylation	0.0448554700898545	-0.950429179132713	Cmpk2	Myc, Eno3, Eno2, Slc2a6, Zbtb20
GO:0061134	peptidase regulator activity	0.0458938032178899	-1.62429672147996	Acrbp	Serpinb6b, Anxa2, Serpinb9, Mmp25, Ctla2b, Bst2, Prnp, Ngp, Ltf, Serpinb9b
GO:0002020	protease binding	0.0472846308854394	-1.91099015582682		Tnfaip3, Anxa2, Serpinb9, Chl1, Kit, Prnp, Cd28, Cd177
GO:0035809	regulation of urine volume	0.0474967988943578	-1.4025421963265		Adora2a, Ptger4, Adcy6
GO:0045730	respiratory burst	0.0474967988943578	-1.30218721856506		Grn, Jchain, Dusp10
GO:0017157	regulation of exocytosis	0.0478536131849656	-1.6502327291293		Adora2a, Rab27b, Glrx, Grm8, Fcer1g, Cd177, Anxa1, Rab26, Ccr2, Cbarp
GO:0030674	protein-macromolecule adaptor activity	0.0481742623664702	-1.28171494139061	Zfp748	Jchain, Herpud1, Sla2, Fscn1, Peli2, Tjp2, Frmd4a, Stap2, Slc9a3r2
GO:0003924	GTPase activity	0.0481742623664702	-1.49002000307896	Gm12185	Gem, Rab30, Rhob, Rab27b, Gnb4, Rasl11b, Rhoc, Gng12, Rab7b, Rab26, Rnd3
GO:0042826	histone deacetylase binding	0.0481742623664702	-1.79662277661789		Runx2, Cebpb, Klf4, Prdm1, Sik1, Zmynd15, Insm1
GO:0008569	ATP-dependent microtubule motor activity, minus-end-directed	0.0481742623664702	-0.493059464306583	Dnah8	Dnah2, Kifc3
GO:0050890	cognition	0.0498714235267822	-1.25714756023868	Kmt2a, Adnp	Btg2, Chl1, Kit, Plk2, Jun, Atp1a3, Prnp, Slc7a11, Itga5, Ptgs2
