# Supplementary material for: Transcriptional changes in dendritic cells underlying allergen specific induced tolerance in a mouse model
Source: Sci Rep. 2022 Feb 18;12:2797. doi: 10.1038/s41598-022-06186-8 (PMC8857182; doi:10.1038/s41598-022-06186-8)
Supplement: Supplementary file 3 — Supplementary Information 3. [file 41598_2022_6186_MOESM3_ESM.csv]

	Description	p.adjust	meanlog2FC	geneIDup	geneIDdown
GO:0019955	cytokine binding	2.57825790625242e-06	-1.48550568806381	Cxcr6, Il18r1, Il2ra	Thbs1, Ifngr1, Ccr7, Il12b, Cxcr4, Tgfb3, Il6st, Ccrl2
GO:0004896	cytokine receptor activity	1.04023044227402e-05	-0.512306739187458	Cxcr6, Il18r1, Il2ra	Ifngr1, Ccr7, Il12b, Cxcr4, Il6st, Ccrl2
GO:0035259	glucocorticoid receptor binding	3.70296305336842e-05	-1.67054019121672		Ets2, Nr4a1, Cebpb, Nr4a3, Nr4a2
GO:0016493	C-C chemokine receptor activity	0.00160283805753593	-0.74839842194036	Cxcr6	Ccr7, Cxcr4, Ccrl2
GO:0001637	G protein-coupled chemoattractant receptor activity	0.00160283805753593	-0.74839842194036	Cxcr6	Ccr7, Cxcr4, Ccrl2
GO:0004950	chemokine receptor activity	0.00160283805753593	-0.74839842194036	Cxcr6	Ccr7, Cxcr4, Ccrl2
GO:0022407	regulation of cell-cell adhesion	0.00202417616773504	-0.885859287578019	Hsp90aa1, Hsph1, Tnfsf14, Il2ra	Tnfaip3, Cd83, Plaur, Cebpb, Nr4a3, Smad7, Ccr7, Il12b, Vegfa, Tigit, Il6st
GO:0042326	negative regulation of phosphorylation	0.00208462694164903	-1.08414469074502	Chordc1, Dnaja1, Hsph1	Tnfaip3, Dusp5, Atf3, Per1, Dusp1, Irs2, Smad7, Rgs2, Spry2, Errfi1, Pik3ip1, Ddit4
GO:0006986	response to unfolded protein	0.00208462694164903	-0.655471046625654	Hspa4l, Hsp90aa1, Hsph1, Jkamp, Tmem33	Thbs1, Atf3, Herpud1
GO:0051348	negative regulation of transferase activity	0.00208462694164903	-1.14402797829091	Chordc1, Dnaja1	Tnfaip3, Dusp5, Dusp1, Irs2, Smad7, Rgs2, Spry2, Errfi1, Pik3ip1
GO:0050863	regulation of T cell activation	0.00208462694164903	-0.389633519403941	Hsp90aa1, Hsph1, Tnfsf14, Il2ra	Cd83, Cebpb, Smad7, Ccr7, Il12b, Tigit, Prdm1, Il6st
GO:0043409	negative regulation of MAPK cascade	0.00210408432982994	-0.980311070215977	Dnaja1, Hsph1	Dusp5, Atf3, Per1, Dusp1, Rgs2, Spry2, Errfi1
GO:0001819	positive regulation of cytokine production	0.00212103038354526	-1.56802279766388	Cebpg, Il18r1, Ifih1	Cd83, Thbs1, Pde4b, Cebpb, Nr4a3, Ccr7, Il12b, Rel, Tigit, Cd14, Osm
GO:0031331	positive regulation of cellular catabolic process	0.00215768656201913	-0.98623961343426	Trim65, Hsp90aa1, Nanos1	Tnfaip3, Herpud1, Myc, Irs2, Smad7, Zfp36l2, Zyg11b, Sesn1, Trp53inp2, Hk2
GO:0002683	negative regulation of immune system process	0.00215768656201913	-1.87217377570709	Gpr68, Il2ra	Gpr171, Tnfaip3, Thbs1, Dusp1, Myc, Cebpb, Smad7, Tsc22d3, Il12b, Tgfb3, Tigit, Prdm1
GO:0007159	leukocyte cell-cell adhesion	0.00215768656201913	-0.41442866462028	Hsp90aa1, Hsph1, Tnfsf14, Il2ra	Cd83, Cebpb, Nr4a3, Smad7, Ccr7, Il12b, Tigit, Il6st
GO:1903706	regulation of hemopoiesis	0.00315153149960782	-1.03170312855941	Hsp90aa1, Gpr68, Il2ra	Gpr171, Cd83, Myc, Cebpb, Smad7, Ccr7, Il12b, Vegfa, Zfp36l2, Prdm1
GO:0001818	negative regulation of cytokine production	0.00377659428312731	-2.36636384950335		Tnfaip3, Cd83, Thbs1, Smad7, Ccr7, Il12b, Rel, Tgfb3, Tigit, Errfi1
GO:0140297	DNA-binding transcription factor binding	0.00396082878832762	-1.33968291297477	Dnaja1	Ets2, Myc, Nr4a1, Bhlhe40, Cebpb, Nr4a3, Sik1, Tsc22d3, Ifrd1, Nr4a2
GO:0046631	alpha-beta T cell activation	0.00464167913953723	-0.721814157513323	Hsph1, Il18r1	Cd83, Cebpb, Smad7, Ccr7, Il12b, Prdm1
GO:0009896	positive regulation of catabolic process	0.00532396466291673	-0.98623961343426	Trim65, Hsp90aa1, Nanos1	Tnfaip3, Herpud1, Myc, Irs2, Smad7, Zfp36l2, Zyg11b, Sesn1, Trp53inp2, Hk2
GO:0044389	ubiquitin-like protein ligase binding	0.00612621684182371	-0.178509661803719	Hsp90aa1, Dnaja1, Cacybp, Shprh, Jkamp	Per1, Myc, Cebpb, Smad7, Cxcr4
GO:0030098	lymphocyte differentiation	0.00650150138810138	-0.599544035296497	Hsp90aa1, Cebpg, Il18r1, Il2ra	Tnfaip3, Cd83, Irf2bp2, Smad7, Ccr7, Il12b, Zfp36l2, Prdm1
GO:2000117	negative regulation of cysteine-type endopeptidase activity	0.00650150138810138	-3.7565156026883		Thbs1, Plaur, Herpud1, Nr4a1, Vegfa, Ltf
GO:0002696	positive regulation of leukocyte activation	0.00650150138810138	-1.25109532730982	Hsp90aa1, Hsph1, Tnfsf14, Il2ra	Cd83, Thbs1, Irs2, Nr4a3, Ccr7, Il12b, Prdm1, Il6st, Ighv14-4
GO:2001233	regulation of apoptotic signaling pathway	0.00650150138810138	-1.688248089909	Dnaja1, Hsph1, G2e3	Tnfaip3, Thbs1, Plaur, Atf3, Herpud1, Myc, Vegfa, Osm, Nr4a2
GO:0032615	interleukin-12 production	0.00836544752492866	-3.08728732907112		Thbs1, Ccr7, Il12b, Rel, Tigit
GO:0060326	cell chemotaxis	0.00836544752492866	-1.86552121446347	Cxcr6, Tnfsf14	Thbs1, Pde4b, Dusp1, Nr4a1, Ccr7, Vegfa, Cxcr4, Ccrl2
GO:0045444	fat cell differentiation	0.0101008895317312	-1.73893902748648		Scd1, Nr4a1, Cebpb, Nr4a3, Rgs2, Vegfa, Zfp36l2, Jdp2, Nr4a2
GO:0050870	positive regulation of T cell activation	0.0101234954452646	0.200402241381204	Hsp90aa1, Hsph1, Tnfsf14, Il2ra	Cd83, Ccr7, Il12b, Il6st
GO:0014706	striated muscle tissue development	0.0101234954452646	-1.60940295749397	Cacybp	Atf3, Myc, Nr4a1, Smad7, Sik1, Maff, Tsc22d3, Rgs2, Vegfa, Ifrd1, Gpcpd1
GO:0000302	response to reactive oxygen species	0.0101234954452646	-2.05683026275528	Hsph1	Tnfaip3, Thbs1, Nr4a3, Ccr7, Sesn1, Gch1, Rhob
GO:0061469	regulation of type B pancreatic cell proliferation	0.0101234954452646	-1.59207774016033		Nr4a1, Nr4a3, Errfi1
GO:0090288	negative regulation of cellular response to growth factor stimulus	0.0101234954452646	-3.25826804841642		Thbs1, Smad7, Rasl11b, Il12b, Tgfb3, Bambi, Spry2
GO:0017015	regulation of transforming growth factor beta receptor signaling pathway	0.0112445179320223	-3.51319361705487		Thbs1, Smad7, Rasl11b, Tgfb3, Bambi, Spry2
GO:1903587	regulation of blood vessel endothelial cell proliferation involved in sprouting angiogenesis	0.0112445179320223	-4.83195559203613		Thbs1, Il12b, Vegfa
GO:0009266	response to temperature stimulus	0.0115098542525763	-0.144869188820869	Chordc1, Hsp90aa1, Dnaja1	Pde4b, Cirbp, Cxcr4, Osm
GO:0048660	regulation of smooth muscle cell proliferation	0.0131567537609579	-3.07703035262129		Tnfaip3, Thbs1, Myc, Nr4a3, Il12b, Vegfa, Tgfb3
GO:0060485	mesenchyme development	0.0135378413157837	-2.95074554611114		Thbs1, Plaur, Myc, Smad7, Vegfa, Tgfb3, Bambi, Spry2, Adam15
GO:0006090	pyruvate metabolic process	0.0137492688362649	-0.874819641128578	Pfkm	Myc, Nr4a3, Mpc2, Ddit4, Hk2
GO:0048659	smooth muscle cell proliferation	0.0137492688362649	-3.07703035262129		Tnfaip3, Thbs1, Myc, Nr4a3, Il12b, Vegfa, Tgfb3
GO:0071222	cellular response to lipopolysaccharide	0.0137492688362649	-1.8294309429008		Tnfaip3, Pde4b, Cebpb, Il12b, Litaf, Ltf, Prdm1, Gch1, Cd14
GO:1905039	carboxylic acid transmembrane transport	0.0144669588492927	-2.86836251449887		Thbs1, Myc, Irs2, Rgs2, Mpc2, Slc38a7
GO:1903825	organic acid transmembrane transport	0.0144669588492927	-2.86836251449887		Thbs1, Myc, Irs2, Rgs2, Mpc2, Slc38a7
GO:0070303	negative regulation of stress-activated protein kinase signaling cascade	0.0144669588492927	0.0175113997360301	Dnaja1, Hsph1	Per1, Dusp1
GO:1901031	regulation of response to reactive oxygen species	0.0144669588492927	-0.638156341592977	Hsph1	Nr4a3, Sesn1, Gch1
GO:1903960	negative regulation of anion transmembrane transport	0.014853289875709	-4.43170036443688		Thbs1, Irs2, Rgs2
GO:0042088	T-helper 1 type immune response	0.0156470723524321	-1.22524894162864	Il18r1	Ccr7, Il12b, Vegfa
GO:0038066	p38MAPK cascade	0.0157855917793522	-1.17777454865675	Hsph1	Per1, Dusp1, Vegfa
GO:0002043	blood vessel endothelial cell proliferation involved in sprouting angiogenesis	0.0171793956903016	-4.83195559203613		Thbs1, Il12b, Vegfa
GO:0005126	cytokine receptor binding	0.0172195664778989	-1.60534776028823	Tnfsf14	Smad7, Rasl11b, Il12b, Vegfa, Tgfb3, Il6st, Osm, Ccrl2
GO:0071887	leukocyte apoptotic process	0.0199315080030026	-1.26376315301075	Il2ra	Myc, Irs2, Nr4a3, Ccr7, Tsc22d3
GO:0002827	positive regulation of T-helper 1 type immune response	0.0213136521840311	-0.605449871593713	Il18r1	Ccr7, Il12b
GO:0036003	positive regulation of transcription from RNA polymerase II promoter in response to stress	0.0213136521840311	-2.39202488156895		Atf3, Cebpb, Vegfa
GO:0071216	cellular response to biotic stimulus	0.0215566967708981	-1.8294309429008		Tnfaip3, Pde4b, Cebpb, Il12b, Litaf, Ltf, Prdm1, Gch1, Cd14
GO:0010717	regulation of epithelial to mesenchymal transition	0.0216305839322501	-2.12001966894948		Smad7, Vegfa, Tgfb3, Bambi, Spry2
GO:0106106	cold-induced thermogenesis	0.0220913483786975	-1.39342984226681	Il18r1	Scd1, Cebpb, Vegfa, Cxcr4, Arrdc3
GO:0120161	regulation of cold-induced thermogenesis	0.0220913483786975	-1.39342984226681	Il18r1	Scd1, Cebpb, Vegfa, Cxcr4, Arrdc3
GO:0031396	regulation of protein ubiquitination	0.0263989227338752	-0.328086523749761	Hsp90aa1, Dnaja1, Dcun1d2	Tnfaip3, Herpud1, Smad7, Arrdc3
GO:0034614	cellular response to reactive oxygen species	0.0264905989551524	-2.21958081757507	Hsph1	Tnfaip3, Thbs1, Nr4a3, Gch1, Rhob
GO:0044342	type B pancreatic cell proliferation	0.0270169200656477	-1.59207774016033		Nr4a1, Nr4a3, Errfi1
GO:0034248	regulation of cellular amide metabolic process	0.0283479424943234	-1.26576855179278	Ncbp2, Klhl25, Nanos1, Shmt1	Thbs1, Ifngr1, Cirbp, Per1, Rgs2, Zfp36l2
GO:0071559	response to transforming growth factor beta	0.0296590455786175	-3.31616971685177		Thbs1, Smad7, Rasl11b, Zfp36l2, Tgfb3, Bambi, Spry2
GO:0006457	protein folding	0.0298575463707432	1.70328704729621	Chordc1, Hspa4l, Hsp90aa1, Dnaja1, Ahsa2, Hsph1
GO:0071875	adrenergic receptor signaling pathway	0.0314302429658248	-1.32889346784453		Pde4b, Rgs2, Arrdc3
GO:0005525	GTP binding	0.0315462160078505	-0.682821124143681	Hsp90aa1, Gbp7, Arl4d	Rab30, Rasl11b, Gem, Gch1, Rhob, Ift27
GO:0051250	negative regulation of lymphocyte activation	0.0317153322792413	-1.16525402957867	Il2ra	Tnfaip3, Cebpb, Smad7, Tigit, Prdm1
GO:0032550	purine ribonucleoside binding	0.0317701259792459	-0.682821124143681	Hsp90aa1, Gbp7, Arl4d	Rab30, Rasl11b, Gem, Gch1, Rhob, Ift27
GO:0032549	ribonucleoside binding	0.0317701259792459	-0.682821124143681	Hsp90aa1, Gbp7, Arl4d	Rab30, Rasl11b, Gem, Gch1, Rhob, Ift27
GO:0001883	purine nucleoside binding	0.0317701259792459	-0.682821124143681	Hsp90aa1, Gbp7, Arl4d	Rab30, Rasl11b, Gem, Gch1, Rhob, Ift27
GO:1990845	adaptive thermogenesis	0.0320356212198482	-1.39342984226681	Il18r1	Scd1, Cebpb, Vegfa, Cxcr4, Arrdc3
GO:0002367	cytokine production involved in immune response	0.0320356212198482	-1.17580805223494	Il18r1	Nr4a3, Smad7, Il12b, Tgfb3
GO:0019001	guanyl nucleotide binding	0.033253540475542	-0.682821124143681	Hsp90aa1, Gbp7, Arl4d	Rab30, Rasl11b, Gem, Gch1, Rhob, Ift27
GO:0032561	guanyl ribonucleotide binding	0.033253540475542	-0.682821124143681	Hsp90aa1, Gbp7, Arl4d	Rab30, Rasl11b, Gem, Gch1, Rhob, Ift27
GO:0070181	small ribosomal subunit rRNA binding	0.033253540475542	-0.22724307818051	Mrps6	Cirbp
GO:0002507	tolerance induction	0.0332830033252553	-0.65274114388149	Il2ra	Tnfaip3, Ccr7
GO:0051897	positive regulation of protein kinase B signaling	0.0339132395156937	-2.97735002857271	Hsp90aa1	Thbs1, Vegfa, Spry2, Osm
GO:0006417	regulation of translation	0.0339132395156937	-1.27145632350949	Ncbp2, Klhl25, Nanos1, Shmt1	Thbs1, Cirbp, Per1, Rgs2, Zfp36l2
GO:0038061	NIK/NF-kappaB signaling	0.0339132395156937	-0.436360429776988	Tnfsf14, Il18r1	Litaf, Rel, Cd14
GO:2000106	regulation of leukocyte apoptotic process	0.0339132395156937	-1.75911843589735		Myc, Irs2, Nr4a3, Ccr7, Tsc22d3
GO:0043153	entrainment of circadian clock by photoperiod	0.0339132395156937	-1.72934198127367		Per1, Bhlhe40, Sik1
GO:0043951	negative regulation of cAMP-mediated signaling	0.0339132395156937	-1.32889346784453		Pde4b, Rgs2, Arrdc3
GO:0009648	photoperiodism	0.03541946076733	-1.72934198127367		Per1, Bhlhe40, Sik1
GO:0097193	intrinsic apoptotic signaling pathway	0.0359227997338186	-0.575188550502738	Dnaja1, Hsph1, G2e3	Plaur, Herpud1, Myc, Cebpb, Ddit4
GO:0002287	alpha-beta T cell activation involved in immune response	0.0359227997338186	-0.887835182804023	Il18r1	Smad7, Ccr7, Il12b
GO:0050670	regulation of lymphocyte proliferation	0.0366016262688098	-1.1967473316872	Il2ra	Cebpb, Irs2, Ccr7, Il12b, Prdm1, Il6st
GO:0045669	positive regulation of osteoblast differentiation	0.0379423359888768	-2.33528568361351		Cebpb, Vegfa, Ltf, Il6st
GO:0032944	regulation of mononuclear cell proliferation	0.0379423359888768	-1.1967473316872	Il2ra	Cebpb, Irs2, Ccr7, Il12b, Prdm1, Il6st
GO:2000116	regulation of cysteine-type endopeptidase activity	0.0379423359888768	-3.44050044076358		Thbs1, Plaur, Herpud1, Myc, Nr4a1, Vegfa, Ltf
GO:0032891	negative regulation of organic acid transport	0.0379423359888768	-4.43170036443688		Thbs1, Irs2, Rgs2
GO:0008330	protein tyrosine/threonine phosphatase activity	0.0389977954688555	-1.89075496713741		Dusp5, Dusp1
GO:0045786	negative regulation of cell cycle	0.0401794095407067	-2.36786490858744		Tnfaip3, Thbs1, Gpr132, Myc, Nr4a1, Il12b, Zfp36l2, Tipin, Rhob, Osm
GO:0002688	regulation of leukocyte chemotaxis	0.0414688011790295	-2.77016089586808	Tnfsf14	Thbs1, Dusp1, Ccr7, Vegfa
GO:0035025	positive regulation of Rho protein signal transduction	0.0426096712293216	-1.80782007775607		P2ry10, Gpr65, P2ry10b
GO:0060590	ATPase regulator activity	0.042963203549098	1.83736555159382	Dnaja1, Ahsa2, Hsph1
GO:1990830	cellular response to leukemia inhibitory factor	0.043248239837538	-0.22127629613597	Cacybp, Mat2a, Shmt1, Nefh	Smad7, Rnf138, Spry2, Hk2
GO:1990823	response to leukemia inhibitory factor	0.0433047353977689	-0.22127629613597	Cacybp, Mat2a, Shmt1, Nefh	Smad7, Rnf138, Spry2, Hk2
GO:1903748	negative regulation of establishment of protein localization to mitochondrion	0.0433047353977689	1.89460302134467	Dnaja1, Hsph1
GO:2000192	negative regulation of fatty acid transport	0.0433047353977689	-6.05512929958881		Thbs1, Irs2
GO:0043524	negative regulation of neuron apoptotic process	0.0433047353977689	-1.2696822513694	Hsph1	Cebpb, Nr4a3, Vegfa, Tgfb3, Nr4a2
GO:0045028	G protein-coupled purinergic nucleotide receptor activity	0.0434615922385584	-1.76309929724991		Gpr171, P2ry10
GO:0046651	lymphocyte proliferation	0.0451898749891993	-1.24921669648541	Il2ra	Cebpb, Irs2, Ccr7, Il12b, Cxcr4, Prdm1, Il6st
GO:0016575	histone deacetylation	0.0451898749891993	-1.88160909039119		Per1, Mideas, Vegfa, Jdp2
GO:0002053	positive regulation of mesenchymal cell proliferation	0.0451898749891993	-2.35226941077902		Myc, Irs2, Vegfa
GO:0051482	positive regulation of cytosolic calcium ion concentration involved in phospholipase C-activating G protein-coupled signaling pathway	0.0451898749891993	-1.80782007775607		P2ry10, Gpr65, P2ry10b
GO:0032943	mononuclear cell proliferation	0.0457376337581234	-1.24921669648541	Il2ra	Cebpb, Irs2, Ccr7, Il12b, Cxcr4, Prdm1, Il6st
GO:1901215	negative regulation of neuron death	0.0457376337581234	-1.28534965108016	Hsph1	Cebpb, Nr4a3, Vegfa, Rel, Tgfb3, Nr4a2
GO:0051019	mitogen-activated protein kinase binding	0.0461890626541447	-1.66976096772447		Dusp5, Dusp1, Gch1
GO:0038084	vascular endothelial growth factor signaling pathway	0.0462756207854417	-2.36142282752353		Il12b, Vegfa, Spry2
GO:0048265	response to pain	0.0462756207854417	-4.07281903595586		Thbs1, Gch1, Osm
GO:0048705	skeletal system morphogenesis	0.0463025436875307	-3.13643456148292		Thbs1, Myc, Vegfa, Ltf, Csrnp1, Tgfb3, Dhrs3
GO:0002468	dendritic cell antigen processing and presentation	0.0463025436875307	-5.46401270292932		Thbs1, Ccr7
GO:0086103	G protein-coupled receptor signaling pathway involved in heart process	0.0463025436875307	-1.16883439161511		Pde4b, Rgs2
GO:0016423	tRNA (guanine) methyltransferase activity	0.0464635581564634	1.06355358956956	Trmt1l, Ftsj1
GO:0001227	DNA-binding transcription repressor activity, RNA polymerase II-specific	0.04810847813155	-1.67002537470611		Ets2, Atf3, Myc, Bhlhe40, Cebpb, Nfil3, Prdm1, Jdp2
GO:0001217	DNA-binding transcription repressor activity	0.04810847813155	-1.67002537470611		Ets2, Atf3, Myc, Bhlhe40, Cebpb, Nfil3, Prdm1, Jdp2
GO:0003729	mRNA binding	0.04810847813155	0.498793852748708	Ncbp2, Luc7l3, Hsp90aa1, Nanos1, Shmt1, Arc	Cirbp, Zfp36l2
