# Supplementary material for: Transcriptional changes in dendritic cells underlying allergen specific induced tolerance in a mouse model
Source: Sci Rep. 2022 Feb 18;12:2797. doi: 10.1038/s41598-022-06186-8 (PMC8857182; doi:10.1038/s41598-022-06186-8)
Supplement: Supplementary file 4 — Supplementary Information 4. [file 41598_2022_6186_MOESM4_ESM.csv]

	Description	p.adjust	meanlog2FC	geneIDup	geneIDdown
GO:0030141	secretory granule	0.000277855656858367	-1.48778067197509	Acrbp, Ogt, Tnf	Thbs1, Ltf, Rab27b, Lyz2, Cd177, Camp, Lyz1, Ctsl
GO:0050670	regulation of lymphocyte proliferation	0.000806727744712262	-0.457310148495989	Clcf1, Hes1, Siglecg	Ahr, Prdm1, Cd209a, Il12b, Cebpb, Anxa1
GO:0032944	regulation of mononuclear cell proliferation	0.000806727744712262	-0.457310148495989	Clcf1, Hes1, Siglecg	Ahr, Prdm1, Cd209a, Il12b, Cebpb, Anxa1
GO:0002683	negative regulation of immune system process	0.00245278625871855	-0.589476361203146	Nfkbid, Hes1, Siglecg, Tnf	Thbs1, Gpr171, Tigit, Prdm1, Il12b, Cebpb, Anxa1
GO:0002696	positive regulation of leukocyte activation	0.00261739564748073	-0.774000830340071	Nfkbid, Clcf1, Hes1, Tnf	Thbs1, Nr4a3, Cd177, Prdm1, Il12b, Anxa1, Igha
GO:0050867	positive regulation of cell activation	0.00261739564748073	-0.774000830340071	Nfkbid, Clcf1, Hes1, Tnf	Thbs1, Nr4a3, Cd177, Prdm1, Il12b, Anxa1, Igha
GO:0046651	lymphocyte proliferation	0.00261739564748073	-0.457310148495989	Clcf1, Hes1, Siglecg	Ahr, Prdm1, Cd209a, Il12b, Cebpb, Anxa1
GO:0032943	mononuclear cell proliferation	0.00261739564748073	-0.457310148495989	Clcf1, Hes1, Siglecg	Ahr, Prdm1, Cd209a, Il12b, Cebpb, Anxa1
GO:1903706	regulation of hemopoiesis	0.00334564811279232	-0.254233241970296	Nfkbid, Hes1, Tnf, Mturn	Gpr171, Prdm1, Il12b, Cebpb, Zfp36l2, Anxa1
GO:0007159	leukocyte cell-cell adhesion	0.00346600392622736	-0.699597786502817	Nfkbid, Hes1, Tnf	Nr4a3, Tigit, Cd177, Il12b, Cebpb, Anxa1
GO:2000117	negative regulation of cysteine-type endopeptidase activity	0.00833458169838793	-1.80121862416763	Tnf	Thbs1, Herpud1, Ltf, Plaur
GO:0050830	defense response to Gram-positive bacterium	0.00833458169838793	-1.42284835266605	Gbp9, Tnf	Ltf, Lyz2, Camp, Lyz1
GO:1903037	regulation of leukocyte cell-cell adhesion	0.00874299908192435	-0.385169977864404	Nfkbid, Hes1, Tnf	Nr4a3, Tigit, Il12b, Cebpb, Anxa1
GO:0051346	negative regulation of hydrolase activity	0.00889245182354501	-1.66640065891746	Sfi1, Tnf	Thbs1, Herpud1, Ngp, Ltf, Plaur, Ahr, Anxa1
GO:0050863	regulation of T cell activation	0.00984975442830553	-0.649391492395132	Nfkbid, Hes1	Tigit, Prdm1, Cd209a, Il12b, Cebpb, Anxa1
GO:0002544	chronic inflammatory response	0.00984975442830553	-1.11719790193303	Tnf	Camp, Cebpb
GO:0046631	alpha-beta T cell activation	0.0101951766964022	-0.796030680491438	Nfkbid	Ctsl, Prdm1, Il12b, Cebpb, Anxa1
GO:0042531	positive regulation of tyrosine phosphorylation of STAT protein	0.0102807246969251	0.736342903024638	Clcf1, Hes1, Tnf	Il12b
GO:0032655	regulation of interleukin-12 production	0.0119776606408359	-1.44681017978322	Mapk11	Thbs1, Tigit, Il12b
GO:0032615	interleukin-12 production	0.0130659264633015	-1.44681017978322	Mapk11	Thbs1, Tigit, Il12b
GO:0046632	alpha-beta T cell differentiation	0.0137785121930421	-0.71436381006911	Nfkbid	Ctsl, Prdm1, Il12b, Anxa1
GO:0002699	positive regulation of immune effector process	0.0138971348217693	-0.479439740322271	Nfkbid, Clcf1, Tnf	Nr4a3, Cd177, Il12b, Anxa1
GO:0050727	regulation of inflammatory response	0.0147364752343055	-0.346960308403013	Clcf1, Siglecg, Tnf	Il12b, Cebpb, Alox5ap, Anxa1, Cdh5
GO:0001889	liver development	0.0157031599039933	-0.334869140642566	Hes1, Tnf	Ahr, Cebpb, Anxa1
GO:0071222	cellular response to lipopolysaccharide	0.0157031599039933	-0.81656774502076	Ogt, Tnf	Litaf, Ltf, Prdm1, Il12b, Cebpb
GO:0061008	hepaticobiliary system development	0.0157031599039933	-0.334869140642566	Hes1, Tnf	Ahr, Cebpb, Anxa1
GO:0019835	cytolysis	0.0157031599039933	-2.42855075410546		Lyz2, Camp, Lyz1
GO:0001649	osteoblast differentiation	0.0157031599039933	-0.808993362548597	Gabbr1, Tnf	Ltf, Ahr, Cebpb, Lmna
GO:0032891	negative regulation of organic acid transport	0.0209917250592849	-0.424861812572517	Gabbr1, Tnf	Thbs1
GO:2000108	positive regulation of leukocyte apoptotic process	0.0209917250592849	-0.54649403309562	Nfkbid	Nr4a3, Anxa1
GO:0002824	positive regulation of adaptive immune response based on somatic recombination of immune receptors built from immunoglobulin superfamily domains	0.0209917250592849	0.285357185609436	Nfkbid, Clcf1, Tnf	Il12b, Anxa1
GO:0045667	regulation of osteoblast differentiation	0.0209917250592849	-1.21066647410141	Tnf	Ltf, Ahr, Cebpb, Lmna
GO:0045765	regulation of angiogenesis	0.0209917250592849	-2.05232917290629	Tnf	Thbs1, Ngp, Camp, Il12b, Anxa1, Cdh5
GO:0071216	cellular response to biotic stimulus	0.0209917250592849	-0.81656774502076	Ogt, Tnf	Litaf, Ltf, Prdm1, Il12b, Cebpb
GO:0033002	muscle cell proliferation	0.0227916564248539	-0.925363891848952	Mapk11, Tnf	Thbs1, Nr4a3, Il12b, Cdk1
GO:0045930	negative regulation of mitotic cell cycle	0.0227916564248539	-0.924255387464628	Tnf	Clspn, Tipin, Bub1b, Zfp36l2, Cdk1
GO:0030278	regulation of ossification	0.0238134769303049	-0.793278292029322	Egr2, Tnf	Ltf, Ahr, Cebpb, Lmna
GO:0051250	negative regulation of lymphocyte activation	0.0238134769303049	-0.848388919525418	Nfkbid	Tigit, Prdm1, Cebpb, Anxa1
GO:0014015	positive regulation of gliogenesis	0.0253103602940803	1.37682270914217	Clcf1, Egr2, Hes1, Tnf
GO:0045444	fat cell differentiation	0.0277707665298599	-0.04786256735928	Egr2, Hes1, Tnf	Nr4a3, Cebpb, Zfp36l2
GO:1904950	negative regulation of establishment of protein localization	0.0289703114353465	0.149524265609318	Siglecg, Ogt, Dnaja1	Il12b, Anxa1
GO:0010692	regulation of alkaline phosphatase activity	0.0289703114353465	-0.071355108521545	Tnf	Ahr
GO:0019732	antifungal humoral response	0.0289703114353465	-3.59625871648743		Ltf, Camp
GO:1903792	negative regulation of anion transport	0.0291511535220556	-0.424861812572517	Gabbr1, Tnf	Thbs1
GO:0030140	trans-Golgi network transport vesicle	0.0297647647525996	-2.00443934885574		Rab27b, Lyz2, Lyz1
GO:0005795	Golgi stack	0.0297647647525996	-1.81911689857886		Rab30, Rab27b, Lyz2, Lyz1
GO:0016363	nuclear matrix	0.0297647647525996	-0.598633983963742	Hes1	Dntt, Cebpb, Lmna
GO:0001890	placenta development	0.0305001215350514	-0.030937660600692	Hes1, Xist	Ctsl, Prdm1, Cebpb
GO:0001937	negative regulation of endothelial cell proliferation	0.0314282083636977	-1.24740474635735	Tnf	Thbs1, Il12b
GO:0046427	positive regulation of receptor signaling pathway via JAK-STAT	0.0316974448912322	0.736342903024638	Clcf1, Hes1, Tnf	Il12b
GO:0032102	negative regulation of response to external stimulus	0.0365789216108402	-1.25860213050904	Siglecg, Tnf	Thbs1, Ltf, Prdm1, Il12b, Cdh5
GO:0002366	leukocyte activation involved in immune response	0.0373777887144786	-0.78882728250555	Nfkbid, Clcf1	Nr4a3, Cd177, Il12b, Anxa1
GO:0018023	peptidyl-lysine trimethylation	0.0373777887144786	-0.248562089730583	Ogt	H1f2, Lmna
GO:2000379	positive regulation of reactive oxygen species metabolic process	0.0373777887144786	-1.03214271838353	Ogt, Tnf	Thbs1, Cd177
GO:0001503	ossification	0.0373777887144786	-0.50861393670864	Egr2, Gabbr1, Tnf	Ltf, Ahr, Cebpb, Lmna
GO:0000791	euchromatin	0.0378334315715132	-0.435698954727423	Ogt	H1f2, Dntt
GO:1902563	regulation of neutrophil activation	0.0396161341680406	-0.91906737141636	Tnf	Cd177
GO:0043534	blood vessel endothelial cell migration	0.0406329028219626	-1.39838808699049	Tnf	Thbs1, Anxa1, Cdh5
GO:2000351	regulation of endothelial cell apoptotic process	0.0406329028219626	-1.27311148497928	Tnf	Thbs1, Cdh5
GO:0048511	rhythmic process	0.0427797669000046	-0.566612971192753	Egr2, Ogt	Nfil3, Ahr, Cdk1, Anxa1
GO:0050868	negative regulation of T cell activation	0.0429560170977823	-0.767273078579522	Nfkbid	Tigit, Cebpb, Anxa1
GO:2001233	regulation of apoptotic signaling pathway	0.0432733455983381	-0.973800377980381	Tnf, Dnaja1	Thbs1, Herpud1, Plaur, Bcl2l14, Lmna
GO:0045071	negative regulation of viral genome replication	0.0438493952651645	-1.62842346490346	Tnf	Ltf, Ifitm6
GO:0072577	endothelial cell apoptotic process	0.0438493952651645	-1.27311148497928	Tnf	Thbs1, Cdh5
GO:0000779	condensed chromosome, centromeric region	0.043965000045207	-0.47082880324803	Ss18l1	Cebpb, Bub1b
GO:1901550	regulation of endothelial cell development	0.0446180287307861	0.015754345386275	Tnf	Cdh5
GO:1903140	regulation of establishment of endothelial barrier	0.0446180287307861	0.015754345386275	Tnf	Cdh5
GO:0045793	positive regulation of cell size	0.0480128804329437	0.0204056425942499	Ogt	Ahr
GO:1900221	regulation of amyloid-beta clearance	0.0480128804329437	0.12785738645663	Tnf	Ifngr1
